# Supplementary material for: Bis(5,5,7,12,12,14-hexa­methyl-1,4,8,11-tetra­azacyclo­tetra­decane-κ4 N)(μ-l-mal­ato-κ4 O 1,O 2:O 4,O 4′)dinickel(II) bis(perchlorate) monohydrate
Source: Acta Crystallogr Sect E Struct Rep Online. 2009 Jun 6;65(Pt 7):m728. doi: 10.1107/S1600536809020662 (PMC2969409; doi:10.1107/S1600536809020662)
Supplement: Supplementary file 2 [file e-65-0m728-Isup2.hkl]

# 
# h,k,l, Fc-squared, Fo-squared, sigma(Fo-squared) and status flag 
# 
data_I
_shelx_title '  P212121: 4936 Friedel pairs' 
_shelx_refln_list_code          4 
_shelx_F_calc_maximum      344.88 
_exptl_crystal_F_000      2208.00 
_reflns_d_resolution_high  0.7788 
 
loop_ 
 _symmetry_equiv_pos_as_xyz 
 'x, y, z' 
 '-x+1/2, -y, z+1/2' 
 'x+1/2, -y+1/2, -z' 
 '-x, y+1/2, -z+1/2' 
 
_cell_length_a    13.5615 
_cell_length_b    18.9842 
_cell_length_c    19.3497 
_cell_angle_alpha  90.000 
_cell_angle_beta   90.000 
_cell_angle_gamma  90.000 
 
_shelx_F_squared_multiplier     1.000 
 
loop_ 
 _refln_index_h 
 _refln_index_k 
 _refln_index_l 
 _refln_F_squared_calc 
 _refln_F_squared_meas 
 _refln_F_squared_sigma 
 _refln_observed_status 
   2   0   0    13205.09    12650.16    278.87 o 
   4   0   0       41.52       20.69      8.06 o 
   6   0   0       29.17      105.16     14.27 o 
   8   0   0       10.50       13.44     15.65 o 
  10   0   0     2742.69     2905.93    104.19 o 
  12   0   0     2044.28     1870.80     84.33 o 
  14   0   0       40.34      -31.03     56.22 o 
  16   0   0      152.88      -18.35     87.92 o 
   1   1   0     2412.81     1957.32     35.14 o 
   2   1   0    39018.14    40701.95    629.81 o 
   3   1   0      290.78      216.88      8.41 o 
   4   1   0    11088.41    11449.05    180.77 o 
   5   1   0     1019.10      970.95     24.47 o 
   6   1   0     1460.19     1301.66     28.30 o 
   7   1   0    10659.17    10309.39    167.06 o 
   8   1   0      141.04      141.78     13.38 o 
   9   1   0        3.98      -12.53     12.53 o 
  10   1   0     2733.01     2893.12     64.66 o 
  11   1   0      445.14      396.56     48.05 o 
  12   1   0      309.90      345.12     43.45 o 
  13   1   0       38.30       48.61     29.16 o 
  14   1   0      545.21      587.26     56.34 o 
  15   1   0      789.80      916.95     58.19 o 
  16   1   0       70.46       74.18     63.92 o 
  17   1   0       66.30       65.12     69.86 o 
   0   2   0     5598.72     5508.24    122.97 o 
   1   2   0     1087.27     1386.71     23.90 o 
   2   2   0     4061.96     3279.07     53.54 o 
   3   2   0    70080.02    80434.31   1239.47 o 
   4   2   0     7172.14     8792.78    140.13 o 
   5   2   0      787.31      832.24     22.80 o 
   6   2   0     4728.48     5600.61     93.78 o 
   7   2   0    13514.23    15198.16    241.93 o 
   8   2   0     6391.07     5916.89    101.22 o 
   9   2   0       85.00       54.12     15.47 o 
  10   2   0       59.42       61.78     18.53 o 
  11   2   0       88.82       69.65     25.07 o 
  12   2   0       81.89       41.52     25.66 o 
  13   2   0       45.23        4.20     28.01 o 
  14   2   0     1391.77     1351.95     55.35 o 
  15   2   0       43.56       -8.12     44.02 o 
  16   2   0      195.46      337.09     55.50 o 
  17   2   0        0.65      -34.31     71.07 o 
   1   3   0    16742.94    19684.36    305.60 o 
   2   3   0      454.88      546.08     14.13 o 
   3   3   0      186.43      127.82     11.81 o 
   4   3   0    12091.46    11172.80    176.97 o 
   5   3   0     3398.93     3426.50     59.43 o 
   6   3   0    21968.20    22523.02    353.14 o 
   7   3   0     1178.46     1425.70     31.83 o 
   8   3   0      241.15      249.45     23.94 o 
   9   3   0     1040.64      986.27     37.43 o 
  10   3   0        4.39      -16.00     17.04 o 
  11   3   0       48.36       14.11     19.76 o 
  12   3   0      246.24      232.00     31.76 o 
  13   3   0       44.49        3.68     29.70 o 
  14   3   0      140.34      113.87     35.57 o 
  15   3   0      311.72      272.50     50.30 o 
  16   3   0      241.10      268.03     55.14 o 
  17   3   0        0.14       33.39     72.86 o 
   0   4   0       59.10       66.72      7.61 o 
   1   4   0     3275.94     3686.85     60.56 o 
   2   4   0     9491.42    11753.08    184.90 o 
   3   4   0     2496.47     3201.60     59.86 o 
   4   4   0      316.39      352.55     14.25 o 
   5   4   0     1128.97     1217.46     29.46 o 
   6   4   0       27.01       27.49      9.11 o 
   7   4   0     1061.83     1108.19     31.47 o 
   8   4   0     1053.97     1173.30     34.26 o 
   9   4   0     2839.85     3037.20     66.61 o 
  10   4   0     2313.50     2136.03     53.55 o 
  11   4   0      209.31      171.71     23.89 o 
  12   4   0     1329.57     1484.04     52.90 o 
  13   4   0      184.37       82.97     32.02 o 
  14   4   0      168.80      188.97     43.76 o 
  15   4   0      218.34      210.70     49.56 o 
  16   4   0      127.29       93.23     69.56 o 
  17   4   0       73.01       20.07     56.96 o 
   1   5   0     9355.16     9355.57    148.39 o 
   2   5   0    22225.93    23024.77    358.18 o 
   3   5   0       16.66       -6.07      6.07 o 
   4   5   0      244.33      246.05     13.67 o 
   5   5   0    11891.34    11299.38    180.95 o 
   6   5   0       71.99       80.86     10.62 o 
   7   5   0       41.03       55.62     10.87 o 
   8   5   0     3429.90     3447.13     64.28 o 
   9   5   0      189.98      170.52     20.16 o 
  10   5   0     2784.34     2702.36     63.62 o 
  11   5   0       89.10        4.84     21.85 o 
  12   5   0       31.42        3.79     26.58 o 
  13   5   0       30.22      -19.58     35.49 o 
  14   5   0      620.63      794.32     62.13 o 
  15   5   0       24.71        3.07     45.68 o 
  16   5   0       41.18        3.68     50.31 o 
  17   5   0       51.45        4.47     77.22 o 
   0   6   0      592.25      531.23     22.27 o 
   1   6   0     6033.14     5789.23     94.52 o 
   2   6   0     3596.20     3469.86     59.44 o 
   3   6   0     8989.70    10187.19    162.90 o 
   4   6   0     5768.01     5938.26     98.69 o 
   5   6   0    10130.01    10138.34    163.90 o 
   6   6   0     1568.62     1910.06     39.23 o 
   7   6   0      897.09      826.34     24.01 o 
   8   6   0     2009.67     2127.37     51.06 o 
   9   6   0     4505.52     4211.49     87.32 o 
  10   6   0       55.84       43.09     21.53 o 
  11   6   0      187.38      193.03     30.70 o 
  12   6   0       21.66       11.28     24.51 o 
  13   6   0        7.71      -36.39     36.39 o 
  14   6   0      349.41      356.26     50.08 o 
  15   6   0      209.19      237.01     51.60 o 
  16   6   0       50.52       70.13     51.92 o 
   1   7   0    23763.57    25769.44    401.61 o 
   2   7   0       42.68        6.82      7.36 o 
   3   7   0    10101.09    10561.56    169.53 o 
   4   7   0     3342.54     2597.48     48.76 o 
   5   7   0     8089.61     7449.80    123.37 o 
   6   7   0     4716.36     4389.83     77.49 o 
   7   7   0     1278.47     1536.85     38.50 o 
   8   7   0     1017.19      954.52     32.58 o 
   9   7   0       75.99       54.01     19.59 o 
  10   7   0     2518.27     2413.55     60.19 o 
  11   7   0       29.55        9.68     23.62 o 
  12   7   0      379.18      352.40     44.06 o 
  13   7   0      381.25      436.79     50.31 o 
  14   7   0        1.37      -45.37     45.37 o 
  15   7   0       96.92       26.77     56.31 o 
  16   7   0      299.16      458.58     63.06 o 
   0   8   0     2579.87     2912.05     74.09 o 
   1   8   0    13428.70    13200.65    210.02 o 
   2   8   0      154.69      129.69     10.77 o 
   3   8   0        3.51        5.05      9.21 o 
   4   8   0     5339.65     5526.02     94.08 o 
   5   8   0      736.59      760.42     23.18 o 
   6   8   0      158.14      144.01     18.73 o 
   7   8   0       69.28       42.78     12.88 o 
   8   8   0       14.68       24.27     17.48 o 
   9   8   0      499.48      605.43     35.24 o 
  10   8   0      233.62      242.60     30.36 o 
  11   8   0     3178.41     3456.41     79.57 o 
  12   8   0      155.00       83.48     33.45 o 
  13   8   0      505.54      587.90     54.03 o 
  14   8   0        3.04       31.62     44.59 o 
  15   8   0       80.99       56.68     60.36 o 
  16   8   0      147.64      144.98     69.18 o 
   1   9   0     7812.11     8342.93    136.47 o 
   2   9   0       18.11       18.96     10.91 o 
   3   9   0    21713.93    23719.24    372.84 o 
   4   9   0     8157.71     8507.77    140.51 o 
   5   9   0      823.20      937.16     26.48 o 
   6   9   0      633.33      598.33     24.67 o 
   7   9   0     2596.13     2540.71     58.31 o 
   8   9   0       12.72      -15.85     17.46 o 
   9   9   0     1389.91     1534.00     44.91 o 
  10   9   0       10.49      -22.03     22.03 o 
  11   9   0       51.39        1.00     29.11 o 
  12   9   0      677.31      697.96     45.96 o 
  13   9   0     1715.30     1796.46     74.75 o 
  14   9   0      499.76      427.08     51.88 o 
  15   9   0        5.67      -28.19     47.99 o 
  16   9   0      129.42      159.99     57.76 o 
   0  10   0     1829.60     1825.83     54.30 o 
   1  10   0        1.52        8.43     10.00 o 
   2  10   0     4813.57     4319.08     76.42 o 
   3  10   0     8088.73     7870.75    131.13 o 
   4  10   0      211.30      182.78     24.41 o 
   5  10   0      340.18      300.36     28.18 o 
   6  10   0     3954.76     4343.65     79.50 o 
   7  10   0     3447.38     3378.77     73.33 o 
   8  10   0        1.13      -18.30     18.30 o 
   9  10   0     1272.98     1312.61     42.64 o 
  10  10   0      917.34      784.11     41.29 o 
  11  10   0        0.91      -30.91     30.91 o 
  12  10   0      116.01       37.20     33.44 o 
  13  10   0        2.78        4.46     36.93 o 
  14  10   0        4.76      -43.61     43.61 o 
  15  10   0       79.45       42.39     50.67 o 
   1  11   0      346.24      316.11     23.09 o 
   2  11   0        3.64       13.11     11.31 o 
   3  11   0       85.99       77.97     13.20 o 
   4  11   0     1700.89     1618.79     37.72 o 
   5  11   0     7333.81     7551.88    128.51 o 
   6  11   0      302.55      276.09     23.42 o 
   7  11   0     2529.97     2295.49     56.13 o 
   8  11   0      347.20      339.87     33.01 o 
   9  11   0      517.07      567.73     34.48 o 
  10  11   0      358.91      289.85     34.30 o 
  11  11   0      636.28      617.15     44.11 o 
  12  11   0      137.11       66.42     35.45 o 
  13  11   0       43.22       48.78     37.98 o 
  14  11   0       26.69      -46.30     46.30 o 
  15  11   0       39.97       81.79     56.10 o 
   0  12   0      953.38      821.00     36.22 o 
   1  12   0     4762.37     4756.73     84.73 o 
   2  12   0      651.78      571.99     22.40 o 
   3  12   0     2677.91     2753.50     55.02 o 
   4  12   0      626.05      604.37     24.71 o 
   5  12   0     2696.31     2542.50     53.35 o 
   6  12   0       38.71       29.07     16.02 o 
   7  12   0      959.16      980.39     39.87 o 
   8  12   0     1231.47     1266.89     42.35 o 
   9  12   0      336.40      267.41     33.80 o 
  10  12   0      808.03      887.78     75.83 o 
  11  12   0     1476.20     1360.33     56.43 o 
  12  12   0       37.04       66.46     37.38 o 
  13  12   0      172.18      142.45     48.77 o 
  14  12   0       24.67      -11.40     61.76 o 
  15  12   0       10.90        0.57     69.31 o 
   1  13   0     5874.96     6212.18    108.14 o 
   2  13   0      142.19      155.34     16.48 o 
   3  13   0     1557.26     1493.17     37.46 o 
   4  13   0      494.18      536.62     24.97 o 
   5  13   0      275.23      308.56     30.76 o 
   6  13   0       98.08      140.61     25.31 o 
   7  13   0     1407.54     1383.01     48.35 o 
   8  13   0       98.03       46.70     23.37 o 
   9  13   0     1023.99      986.44     46.49 o 
  10  13   0       13.09      -16.52     36.09 o 
  11  13   0      544.37      635.79     55.81 o 
  12  13   0        9.81       14.79     43.10 o 
  13  13   0      546.18      520.88     58.98 o 
  14  13   0       44.87      -20.44     62.52 o 
   0  14   0      518.38      571.32     36.79 o 
   1  14   0       10.46        7.34     14.87 o 
   2  14   0       21.61        5.16     15.03 o 
   3  14   0     1068.70     1069.20     32.48 o 
   4  14   0     2227.28     1929.37     50.68 o 
   5  14   0       47.42       -1.49     19.00 o 
   6  14   0       45.44       18.52     24.00 o 
   7  14   0     1417.21     1461.25     60.46 o 
   8  14   0     1367.24     1236.44     59.50 o 
   9  14   0     2019.14     1955.78     76.20 o 
  10  14   0      397.16      406.30     49.02 o 
  11  14   0      949.68     1004.91     60.95 o 
  12  14   0      241.96      253.73     50.97 o 
  13  14   0       10.21       12.36     50.22 o 
  14  14   0      123.13      164.98     59.64 o 
   1  15   0     3175.68     3376.02     85.27 o 
   2  15   0     1418.89     1441.20     43.30 o 
   3  15   0       73.17       64.12     20.42 o 
   4  15   0        4.60      -19.39     19.39 o 
   5  15   0     5083.51     4977.24    103.72 o 
   6  15   0      238.90      261.28     38.24 o 
   7  15   0     1265.45     1190.15     58.60 o 
   8  15   0       14.59       -5.48     35.75 o 
   9  15   0        5.12      -34.32     38.73 o 
  10  15   0        4.51      -23.79     40.26 o 
  11  15   0       55.77      -42.53     43.04 o 
  12  15   0        0.46      -22.56     48.07 o 
  13  15   0        0.34      -52.66     52.66 o 
   0  16   0     2168.47     2385.22     96.55 o 
   1  16   0        1.61       24.11     24.12 o 
   2  16   0     5351.75     5048.29    118.71 o 
   3  16   0      301.74      326.74     32.56 o 
   4  16   0        8.64       -9.54     24.36 o 
   5  16   0      140.40      173.42     43.10 o 
   6  16   0      122.86       89.56     34.06 o 
   7  16   0      691.98      809.43     76.81 o 
   8  16   0       27.34      -36.54     36.54 o 
   9  16   0      190.02      183.86     45.89 o 
  10  16   0      493.28      595.91     58.18 o 
  11  16   0        3.17      -51.95     51.95 o 
  12  16   0      400.15      469.75     61.03 o 
  13  16   0       56.59       20.01     65.14 o 
   1  17   0      174.71      138.37     28.16 o 
   2  17   0     1355.84     1480.75     53.65 o 
   3  17   0     2034.56     1970.57     63.35 o 
   4  17   0       10.96       -7.07     26.70 o 
   5  17   0       10.46      -11.48     31.75 o 
   6  17   0       55.75       41.03     47.17 o 
   7  17   0       37.37      -34.16     47.47 o 
   8  17   0      371.15      402.48     71.76 o 
   9  17   0      446.24      465.86     68.57 o 
  10  17   0      294.70      209.41     62.77 o 
  11  17   0       46.70      -56.83     56.83 o 
  12  17   0       68.80       21.03     66.28 o 
   0  18   0      103.02       68.88     41.92 o 
   1  18   0     1712.71     1542.52     56.67 o 
   2  18   0       85.68       71.56     29.40 o 
   3  18   0       21.04        5.18     28.65 o 
   4  18   0     1420.85     1409.29     55.39 o 
   5  18   0      102.87       81.48     47.98 o 
   6  18   0        9.65        8.16     67.11 o 
   7  18   0      151.60       31.77     51.11 o 
   8  18   0      865.25      983.78     79.47 o 
   9  18   0      140.06      147.59     58.59 o 
  10  18   0      108.86       86.47     62.53 o 
  11  18   0        3.39       37.48     66.33 o 
   1  19   0       15.90        6.52     29.07 o 
   2  19   0      503.79      457.05     40.75 o 
   3  19   0       89.07      111.54     35.86 o 
   4  19   0      271.73      292.57     44.26 o 
   5  19   0      791.34      887.14     77.95 o 
   6  19   0      975.84     1034.41     81.80 o 
   7  19   0      669.15      785.43     82.07 o 
   8  19   0        3.26       29.53     57.01 o 
   9  19   0       83.92       64.64     60.63 o 
  10  19   0      404.93      453.89    107.64 o 
   0  20   0      949.88     1006.17     74.90 o 
   1  20   0      114.20      116.27     35.33 o 
   2  20   0       24.85       78.66     34.05 o 
   3  20   0      643.29      816.47     50.89 o 
   4  20   0      629.12      787.19    138.39 o 
   5  20   0        2.90      -49.91     49.91 o 
   6  20   0       49.47      -52.97     52.97 o 
   7  20   0      441.27      487.03     70.66 o 
   8  20   0       16.25       -0.09     59.08 o 
   9  20   0      330.22      344.74     74.42 o 
   1  21   0       18.33       45.07     35.09 o 
   2  21   0     1265.02     1195.40     56.62 o 
   3  21   0       41.12       97.21     95.52 o 
   4  21   0      482.92      399.84     65.55 o 
   5  21   0        0.42      -14.23     57.89 o 
   6  21   0       20.67       -4.94     57.72 o 
   7  21   0       36.85      -47.66     85.32 o 
   8  21   0       56.69       93.19     79.29 o 
   0  22   0     2154.80     2250.86    110.40 o 
   1  22   0       53.33       49.02     39.65 o 
   2  22   0      146.24      135.88     47.27 o 
   3  22   0      368.43      396.09     69.57 o 
   4  22   0      480.70      499.51     72.63 o 
   5  22   0        0.85      -58.59     58.59 o 
   6  22   0       71.20      119.74     64.41 o 
   7  22   0       42.47       28.21     95.04 o 
   1  23   0       89.60       96.22     49.36 o 
   2  23   0      136.43       42.40     59.36 o 
   3  23   0        3.05      -45.19     60.33 o 
   4  23   0      384.81      578.46     80.39 o 
   5  23   0        5.09      -64.55     75.12 o 
   0  24   0      302.23      253.12    162.22 o 
   1  24   0      179.24      201.52     72.90 o 
   2  24   0        4.29      -75.12     75.12 o 
   1   0   1     5493.98     5786.66    113.19 o 
   2   0   1        3.08       -1.70      2.80 o 
   3   0   1     5031.62     5030.95     81.25 o 
   4   0   1     5812.47     6538.43    105.36 o 
   5   0   1     5808.68     6111.85    100.03 o 
   6   0   1      818.33      835.35     37.60 o 
   7   0   1    14652.75    15297.93    243.17 o 
   8   0   1       60.49       48.38     11.58 o 
   9   0   1     7269.35     7461.37    126.03 o 
  10   0   1      603.80      590.65     27.47 o 
  11   0   1       54.75       45.86     24.41 o 
  12   0   1       33.88       10.07     24.92 o 
  13   0   1        0.75      -27.16     27.70 o 
  14   0   1      259.99      237.84     37.51 o 
  15   0   1      539.46      712.13     63.46 o 
  16   0   1       24.84        7.31     48.48 o 
  17   0   1       38.46      106.03     71.29 o 
 -17   1   1      246.71      205.05    102.71 o 
 -16   1   1      235.90      267.47     53.74 o 
 -15   1   1       85.14       41.67     42.91 o 
 -14   1   1     1003.03     1043.81     49.97 o 
 -13   1   1      973.53      913.75     47.95 o 
 -12   1   1      443.11      558.85     37.47 o 
 -11   1   1      596.45      629.60     35.50 o 
 -10   1   1      120.55      117.42     22.44 o 
  -9   1   1     2258.64     2330.07     46.85 o 
  -8   1   1       89.88       52.20     12.35 o 
  -7   1   1     5741.02     5574.60     91.14 o 
  -6   1   1     9334.25     9738.86    153.18 o 
  -5   1   1     3309.22     3245.05     57.38 o 
  -4   1   1    15400.08    16570.12    266.55 o 
  -3   1   1     9855.09     9395.17    145.26 o 
  -2   1   1    21895.35    23143.67    334.94 o 
  -1   1   1    24996.75    32648.05    468.55 o 
   1   1   1    25252.18    32740.65    714.96 o 
   2   1   1    22631.62    23628.17    442.16 o 
   3   1   1     9339.84     8956.45    159.35 o 
   4   1   1    16203.50    17546.53    267.16 o 
   5   1   1     3474.42     3412.13     57.61 o 
   6   1   1     8657.78     9237.68    152.72 o 
   7   1   1     5171.96     5080.48     90.25 o 
   8   1   1      175.79      153.13     21.57 o 
   9   1   1     2019.60     2084.57     51.36 o 
  10   1   1      151.12      132.92     20.24 o 
  11   1   1      624.48      653.08     36.38 o 
  12   1   1      449.56      497.35     36.47 o 
  13   1   1     1002.06      944.98     44.94 o 
  14   1   1     1045.98     1049.71     50.22 o 
  15   1   1       72.77       31.34     36.15 o 
  16   1   1      261.20      243.57     67.22 o 
  17   1   1      282.21      278.67     75.50 o 
 -17   2   1       37.55       -9.77     55.19 o 
 -16   2   1      225.36      167.52     52.12 o 
 -15   2   1       68.63       27.00     44.25 o 
 -14   2   1       99.84       50.65     40.41 o 
 -13   2   1     1456.96     1436.68     79.98 o 
 -12   2   1       73.95       55.74     25.86 o 
 -11   2   1     1824.58     1787.85     56.04 o 
 -10   2   1     1063.23     1174.02     37.31 o 
  -9   2   1       54.21       33.50     13.68 o 
  -8   2   1      740.24      686.76     25.44 o 
  -7   2   1      235.89      240.53     17.85 o 
  -6   2   1     8025.66     7824.40    123.92 o 
  -5   2   1      204.64      209.01     21.32 o 
  -4   2   1     2474.63     2428.77     51.19 o 
  -3   2   1    29132.21    32369.06    466.54 o 
  -2   2   1      909.20     1293.89     22.14 o 
  -1   2   1   117420.71   132890.34   1911.71 o 
   0   2   1    42444.57    45573.53    773.28 o 
   1   2   1   118945.20   134602.03   2520.29 o 
   2   2   1     1172.64     1456.77     62.85 o 
   3   2   1    29591.74    32802.47    616.25 o 
   4   2   1     2606.50     2700.78     50.05 o 
   5   2   1      210.97      226.58     13.30 o 
   6   2   1     7345.49     7267.15    123.18 o 
   7   2   1      265.95      294.43     18.14 o 
   8   2   1      717.00      646.08     25.48 o 
   9   2   1       28.84       13.80     15.53 o 
  10   2   1     1146.20     1289.11     38.21 o 
  11   2   1     1837.36     1875.14     56.68 o 
  12   2   1      127.74       95.47     27.29 o 
  13   2   1     1480.12     1406.42     53.74 o 
  14   2   1      129.63      120.56     34.65 o 
  15   2   1       82.67       48.09     36.64 o 
  16   2   1      213.04      244.16     70.69 o 
  17   2   1       24.59      -28.74     68.56 o 
 -17   3   1       19.48        2.00     55.48 o 
 -16   3   1      319.02      371.36     55.86 o 
 -15   3   1      134.10      106.59     45.68 o 
 -14   3   1      172.22      117.13     41.45 o 
 -13   3   1      414.26      451.92     39.01 o 
 -12   3   1       42.20        2.15     36.45 o 
 -11   3   1      120.73      101.29     25.12 o 
 -10   3   1       80.59       54.36     18.74 o 
  -9   3   1     3127.59     3080.62     57.41 o 
  -8   3   1     1051.72      964.93     27.39 o 
  -7   3   1     1855.93     1961.96     39.60 o 
  -6   3   1    10708.41    11116.61    176.36 o 
  -5   3   1     2090.95     2196.18     47.52 o 
  -4   3   1     3762.34     3883.08     67.38 o 
  -3   3   1    40156.64    42057.05    557.51 o 
  -2   3   1     1781.62     1787.41     29.12 o 
  -1   3   1    15930.89    19555.26    305.84 o 
   0   3   1    27640.25    29632.27    502.77 o 
   1   3   1    16145.82    19858.97    306.16 o 
   2   3   1     1775.39     1820.75     39.21 o 
   3   3   1    38562.87    40642.48    786.10 o 
   4   3   1     4120.93     4208.50     75.33 o 
   5   3   1     2150.00     2393.53     66.82 o 
   6   3   1    10436.48    10817.96    176.05 o 
   7   3   1     1833.72     1885.26     44.60 o 
   8   3   1     1253.23     1158.30     46.75 o 
   9   3   1     2767.79     2679.84     63.01 o 
  10   3   1      105.84       76.36     19.78 o 
  11   3   1      159.54      132.98     28.12 o 
  12   3   1       61.31       70.54     25.91 o 
  13   3   1      540.40      596.86     48.68 o 
  14   3   1      153.60       60.65     57.36 o 
  15   3   1      139.82      105.97     45.61 o 
  16   3   1      354.58      466.89     58.25 o 
  17   3   1       26.51      -70.88     70.88 o 
 -17   4   1       24.18        5.98     56.39 o 
 -16   4   1        1.55       -5.31     50.31 o 
 -15   4   1      338.15      370.38     51.84 o 
 -14   4   1        7.78      -31.98     39.51 o 
 -13   4   1      344.99      383.82     61.51 o 
 -12   4   1      376.75      408.49     43.12 o 
 -11   4   1       58.30       31.25     21.11 o 
 -10   4   1      494.64      490.67     35.84 o 
  -9   4   1     1926.89     1873.78     47.69 o 
  -8   4   1     2574.16     2478.47     50.73 o 
  -7   4   1     4306.98     4225.51     75.69 o 
  -6   4   1     1104.16     1194.66     45.71 o 
  -5   4   1     5617.27     5735.64     86.99 o 
  -4   4   1     6324.25     7206.15    109.65 o 
  -3   4   1     9728.58    10522.18    139.79 o 
  -2   4   1    34589.16    37185.83    564.12 o 
  -1   4   1      986.69     1204.35     33.37 o 
   0   4   1     9678.66    11917.75    204.93 o 
   1   4   1      957.85     1181.71     53.83 o 
   2   4   1    32976.59    35737.01    563.73 o 
   3   4   1     8592.69     9437.01    196.80 o 
   4   4   1     6536.28     7483.23    130.03 o 
   5   4   1     5447.65     5634.36    104.91 o 
   6   4   1      938.09     1029.65     48.86 o 
   7   4   1     4515.21     4402.50     84.82 o 
   8   4   1     2819.01     2745.73     58.36 o 
   9   4   1     1986.61     1969.76     48.63 o 
  10   4   1      476.19      456.12     28.21 o 
  11   4   1       51.71       39.81     21.33 o 
  12   4   1      402.33      473.79     37.13 o 
  13   4   1      307.04      240.87     35.58 o 
  14   4   1       17.40      -21.91     33.28 o 
  15   4   1      333.36      433.46     54.10 o 
  16   4   1        1.04      -27.39     48.96 o 
  17   4   1       21.12       67.29     74.74 o 
 -17   5   1      284.35      203.76     62.24 o 
 -16   5   1       30.37      -28.78     50.12 o 
 -15   5   1       26.43      -44.46     44.46 o 
 -14   5   1      539.45      704.95     58.77 o 
 -13   5   1      143.20      123.44     43.91 o 
 -12   5   1      584.81      591.04     39.68 o 
 -11   5   1      266.59      279.09     31.80 o 
 -10   5   1      915.00      776.43     33.28 o 
  -9   5   1      775.66      626.76     28.69 o 
  -8   5   1     1960.48     1894.14     40.48 o 
  -7   5   1     2571.17     2522.58     47.37 o 
  -6   5   1     1438.67     1348.48     29.37 o 
  -5   5   1    16422.01    16269.59    257.50 o 
  -4   5   1     7525.51     8174.61    115.39 o 
  -3   5   1     2638.21     2502.64     45.78 o 
  -2   5   1     5068.49     5926.89     91.09 o 
  -1   5   1      564.01      577.89     16.22 o 
   0   5   1    16054.69    19257.79    329.32 o 
   1   5   1      502.33      477.68     17.01 o 
   2   5   1     4448.68     5240.19    100.96 o 
   3   5   1     2882.23     2706.73     46.50 o 
   4   5   1     7744.71     8381.07    163.29 o 
   5   5   1    16332.61    16379.66    315.50 o 
   6   5   1     1378.79     1303.15     30.06 o 
   7   5   1     2502.15     2307.44     53.55 o 
   8   5   1     1795.18     1754.64     45.54 o 
   9   5   1      882.06      772.26     30.57 o 
  10   5   1     1136.98      978.49     35.35 o 
  11   5   1      193.36      209.44     25.63 o 
  12   5   1      473.27      460.31     33.14 o 
  13   5   1      137.67       79.69     30.86 o 
  14   5   1      570.02      674.00     58.03 o 
  15   5   1       20.36       20.17     45.61 o 
  16   5   1       38.57      -18.40     50.21 o 
  17   5   1      251.03      175.49     61.05 o 
 -16   6   1      148.77       31.37     53.34 o 
 -15   6   1      177.16      189.40     50.09 o 
 -14   6   1      223.58      161.75     45.86 o 
 -13   6   1      273.68      253.19     55.93 o 
 -12   6   1      836.94      861.57     54.50 o 
 -11   6   1     1115.61     1086.02     43.87 o 
 -10   6   1     3998.34     4130.81     87.57 o 
  -9   6   1      154.73      161.15     25.82 o 
  -8   6   1     1727.03     1808.44     45.06 o 
  -7   6   1      730.18      760.84     22.73 o 
  -6   6   1     3944.19     3869.40     64.47 o 
  -5   6   1     2551.51     2607.92     42.36 o 
  -4   6   1     4668.44     5900.66     99.87 o 
  -3   6   1     6821.76     7501.11    120.36 o 
  -2   6   1      709.56      958.10     22.72 o 
  -1   6   1    19510.05    21380.06    324.02 o 
   0   6   1    12006.49    10512.72    166.86 o 
   1   6   1    18372.98    20103.53    323.50 o 
   2   6   1     1105.91     1308.52     35.25 o 
   3   6   1     6608.72     7315.39    120.46 o 
   4   6   1     4828.74     6199.97    109.76 o 
   5   6   1     2496.73     2589.30     59.76 o 
   6   6   1     4057.95     4021.93     77.23 o 
   7   6   1      609.45      653.39     22.30 o 
   8   6   1     1680.71     1727.89     39.68 o 
   9   6   1      168.82      175.75     22.03 o 
  10   6   1     3994.32     4098.86     87.85 o 
  11   6   1     1072.29     1033.43     39.17 o 
  12   6   1      999.41      957.32     39.53 o 
  13   6   1      319.34      423.60     39.74 o 
  14   6   1      238.79      260.49     47.55 o 
  15   6   1      182.52      121.85     51.32 o 
  16   6   1      159.12      148.70     70.01 o 
 -16   7   1      137.58       74.45     53.47 o 
 -15   7   1      331.64      480.25     58.55 o 
 -14   7   1      360.32      422.47     53.22 o 
 -13   7   1      699.47      769.58     59.31 o 
 -12   7   1       70.89       41.71     30.68 o 
 -11   7   1     1412.47     1328.45     50.76 o 
 -10   7   1      712.72      701.47     33.07 o 
  -9   7   1     2406.21     2443.80     58.98 o 
  -8   7   1       26.84        5.72     15.92 o 
  -7   7   1     2074.33     2174.52     41.72 o 
  -6   7   1     3982.10     4358.85     70.37 o 
  -5   7   1     1371.79     1266.79     27.95 o 
  -4   7   1     7632.18     8156.61    135.15 o 
  -3   7   1    27179.32    30536.96    479.33 o 
  -2   7   1      360.70      377.31     22.71 o 
  -1   7   1     7139.19     7847.21    124.87 o 
   0   7   1       44.07       28.06      7.11 o 
   1   7   1     6937.64     7559.71    124.68 o 
   2   7   1      479.45      475.58     17.57 o 
   3   7   1    27443.51    31052.91    479.75 o 
   4   7   1     7776.92     8404.85    135.71 o 
   5   7   1     1513.59     1410.74     33.74 o 
   6   7   1     3861.65     4168.08     92.79 o 
   7   7   1     2146.67     2255.61     50.35 o 
   8   7   1       44.64       11.89     22.26 o 
   9   7   1     2457.87     2502.50     66.43 o 
  10   7   1      726.66      684.47     34.25 o 
  11   7   1     1282.91     1261.06     48.37 o 
  12   7   1       87.85       45.70     26.70 o 
  13   7   1      708.74      716.68     58.57 o 
  14   7   1      355.23      426.08     53.41 o 
  15   7   1      345.54      409.96     56.69 o 
  16   7   1      120.48       96.62     66.08 o 
 -16   8   1       87.74       89.77     47.74 o 
 -15   8   1       24.85      -25.10     43.20 o 
 -14   8   1      381.90      380.97     43.70 o 
 -13   8   1      248.48      275.70     40.03 o 
 -12   8   1      384.02      372.15     34.07 o 
 -11   8   1       72.91       46.06     26.26 o 
 -10   8   1      733.36      702.18     31.59 o 
  -9   8   1      897.09      826.99     29.96 o 
  -8   8   1     3717.95     3541.02     67.02 o 
  -7   8   1      575.23      494.73     25.53 o 
  -6   8   1      669.97      616.27     20.31 o 
  -5   8   1     4610.00     4805.65     83.05 o 
  -4   8   1    15126.11    15861.77    250.12 o 
  -3   8   1     4837.87     4893.11     86.67 o 
  -2   8   1    11189.33    11163.48    175.37 o 
  -1   8   1     1191.10     1314.62     28.85 o 
   0   8   1     1131.46     1231.16     27.16 o 
   1   8   1     1263.32     1384.03     29.29 o 
   2   8   1    10901.65    10662.26    175.02 o 
   3   8   1     5223.95     5342.02     87.57 o 
   4   8   1    14693.00    15582.30    250.22 o 
   5   8   1     4422.58     4687.98     90.46 o 
   6   8   1      556.67      544.80     22.97 o 
   7   8   1      630.01      618.62     25.28 o 
   8   8   1     3394.80     3173.78     81.70 o 
   9   8   1      915.55      827.82     40.44 o 
  10   8   1      901.48      915.83     40.50 o 
  11   8   1       39.44       23.13     27.01 o 
  12   8   1      375.66      339.94     36.27 o 
  13   8   1      235.79      168.58     53.50 o 
  14   8   1      395.79      379.10    158.25 o 
  15   8   1       37.54      -13.75     63.68 o 
  16   8   1      105.26      102.87     68.79 o 
 -16   9   1       42.54       36.76     53.36 o 
 -15   9   1      132.21      144.30     52.27 o 
 -14   9   1       70.08       29.04     43.48 o 
 -13   9   1      327.57      374.22     48.33 o 
 -12   9   1       20.77        3.85     32.23 o 
 -11   9   1       67.98       30.78     28.43 o 
 -10   9   1     1609.60     1578.64     54.35 o 
  -9   9   1      123.81       97.02     24.26 o 
  -8   9   1      974.05      910.70     32.74 o 
  -7   9   1     1193.57     1137.23     35.13 o 
  -6   9   1     6286.79     6192.99     98.67 o 
  -5   9   1     6666.99     6709.16    113.01 o 
  -4   9   1      969.09      960.91     33.70 o 
  -3   9   1       72.12       37.32     11.47 o 
  -2   9   1     6391.42     7019.66    115.30 o 
  -1   9   1     2394.42     2493.60     49.13 o 
   0   9   1     5099.42     4559.81     78.52 o 
   1   9   1     2668.62     2797.96     50.01 o 
   2   9   1     6232.68     6836.67    115.17 o 
   3   9   1      124.89      102.90     12.34 o 
   4   9   1      923.87      909.73     25.85 o 
   5   9   1     6507.99     6608.96    113.19 o 
   6   9   1     6109.82     6091.20    115.68 o 
   7   9   1     1145.53     1087.36     30.84 o 
   8   9   1      957.28      870.18     32.86 o 
   9   9   1      106.40       81.78     21.19 o 
  10   9   1     1628.09     1566.48     54.48 o 
  11   9   1       68.18       80.61     28.77 o 
  12   9   1       17.81      -29.15     36.52 o 
  13   9   1      316.63      373.68     49.48 o 
  14   9   1       75.76      133.99     57.05 o 
  15   9   1      121.51      -23.39     59.05 o 
  16   9   1       49.31       43.92     54.31 o 
 -15  10   1       49.89        2.78     49.21 o 
 -14  10   1        5.48      -32.82     43.51 o 
 -13  10   1      214.39      156.69     44.64 o 
 -12  10   1      819.10      854.60     80.66 o 
 -11  10   1      581.01      526.66     41.44 o 
 -10  10   1      913.43      830.73     42.53 o 
  -9  10   1     1739.04     1652.27     48.01 o 
  -8  10   1      347.98      415.68     27.83 o 
  -7  10   1      593.67      604.31     28.80 o 
  -6  10   1      894.06      805.12     25.13 o 
  -5  10   1      137.34      135.71     23.15 o 
  -4  10   1     1616.54     1797.54     38.38 o 
  -3  10   1     1950.83     1916.46     41.53 o 
  -2  10   1     2020.02     1999.21     40.02 o 
  -1  10   1     5298.42     5573.34     93.41 o 
   0  10   1    25663.66    26044.59    408.69 o 
   1  10   1     4981.31     5325.47     93.01 o 
   2  10   1     1786.56     1759.60     39.17 o 
   3  10   1     2127.89     2094.10     44.18 o 
   4  10   1     1469.72     1631.41     37.57 o 
   5  10   1      132.97      123.60     14.87 o 
   6  10   1      889.26      831.63     29.14 o 
   7  10   1      577.35      563.09     26.35 o 
   8  10   1      305.69      291.30     27.79 o 
   9  10   1     1650.81     1659.90     48.31 o 
  10  10   1      999.41      979.61     39.43 o 
  11  10   1      588.86      622.01     42.92 o 
  12  10   1      866.36      883.06     58.29 o 
  13  10   1      246.39      225.63     39.17 o 
  14  10   1        4.37      -29.71     44.97 o 
  15  10   1       43.62       46.33     75.72 o 
 -15  11   1      173.44      170.41    166.19 o 
 -14  11   1      227.40      209.12     50.50 o 
 -13  11   1       39.99        7.27     37.62 o 
 -12  11   1      632.76      676.62     53.04 o 
 -11  11   1       50.95      -30.51     30.51 o 
 -10  11   1     1159.14     1191.28     49.14 o 
  -9  11   1      875.95     1007.20     44.03 o 
  -8  11   1      381.12      385.02     28.40 o 
  -7  11   1     1203.96     1040.81     33.17 o 
  -6  11   1      316.01      317.82     40.73 o 
  -5  11   1      100.99      132.24     15.90 o 
  -4  11   1      854.79      846.82     26.94 o 
  -3  11   1     1855.71     1917.27     39.69 o 
  -2  11   1     6095.30     5772.84    101.95 o 
  -1  11   1      280.18      214.69     19.57 o 
   0  11   1      509.09      671.10     50.03 o 
   1  11   1      310.68      230.63     15.07 o 
   2  11   1     6426.96     6134.11    102.66 o 
   3  11   1     1559.62     1622.66     38.56 o 
   4  11   1      933.86      951.03     27.52 o 
   5  11   1      154.51      219.39     18.80 o 
   6  11   1      359.37      365.30     35.00 o 
   7  11   1     1249.62     1073.01     40.25 o 
   8  11   1      320.89      352.83     27.97 o 
   9  11   1      862.67      926.53     37.87 o 
  10  11   1     1248.07     1224.80     43.71 o 
  11  11   1       57.88      -10.04     30.83 o 
  12  11   1      604.95      630.67     47.72 o 
  13  11   1       25.67       -7.48     37.74 o 
  14  11   1      252.16      268.56     67.17 o 
  15  11   1      213.16      188.25     69.79 o 
 -15  12   1        5.58      -75.12     75.12 o 
 -14  12   1      179.08      163.40     53.93 o 
 -13  12   1      136.90      215.31     42.26 o 
 -12  12   1      305.68      300.09     42.55 o 
 -11  12   1     1118.24     1031.31     50.56 o 
 -10  12   1      652.60      787.78     47.35 o 
  -9  12   1      549.06      581.36     40.87 o 
  -8  12   1     1160.24     1186.80     47.59 o 
  -7  12   1      257.63      262.35     23.11 o 
  -6  12   1      644.80      648.42     30.00 o 
  -5  12   1      257.57      258.39     26.64 o 
  -4  12   1     3036.43     2805.56     58.52 o 
  -3  12   1      568.95      517.25     25.98 o 
  -2  12   1      266.04      208.35     20.12 o 
  -1  12   1     1506.16     1478.29     35.12 o 
   0  12   1     1357.71     1392.96     33.74 o 
   1  12   1     1547.45     1489.20     35.35 o 
   2  12   1      218.01      159.31     15.57 o 
   3  12   1      733.71      669.34     23.75 o 
   4  12   1     3366.65     3162.46     59.91 o 
   5  12   1      206.99      177.57     27.45 o 
   6  12   1      621.69      662.01     28.66 o 
   7  12   1      222.20      262.68     39.00 o 
   8  12   1     1376.31     1434.09     44.07 o 
   9  12   1      609.67      621.82     68.67 o 
  10  12   1      636.52      726.89     45.91 o 
  11  12   1     1111.47     1107.95     64.43 o 
  12  12   1      290.17      188.29     46.51 o 
  13  12   1      157.22      128.88     49.66 o 
  14  12   1      172.70      221.94     65.15 o 
  15  12   1        9.32      -33.53     70.06 o 
 -14  13   1       25.87      -39.71     63.76 o 
 -13  13   1       31.64       68.80     50.72 o 
 -12  13   1       12.09       -7.68     44.48 o 
 -11  13   1      521.04      542.27     46.59 o 
 -10  13   1      528.19      544.17     43.57 o 
  -9  13   1      453.43      401.19     42.34 o 
  -8  13   1      985.50      958.25     44.26 o 
  -7  13   1      544.26      666.99     37.93 o 
  -6  13   1     5201.01     5173.56    104.79 o 
  -5  13   1      327.14      345.50     22.60 o 
  -4  13   1     2610.28     2555.21     53.53 o 
  -3  13   1     1769.37     1878.70     42.80 o 
  -2  13   1     1150.66     1162.23     32.21 o 
  -1  13   1      370.04      365.67     20.14 o 
   0  13   1      297.40      359.00     25.95 o 
   1  13   1      277.44      267.52     18.26 o 
   2  13   1     1159.02     1172.07     32.01 o 
   3  13   1     1708.29     1821.02     42.57 o 
   4  13   1     2539.75     2500.48     53.38 o 
   5  13   1      377.58      400.92     39.72 o 
   6  13   1     5142.67     5141.66    105.00 o 
   7  13   1      527.75      667.53     46.30 o 
   8  13   1      998.92     1005.05     44.40 o 
   9  13   1      432.65      366.16     45.22 o 
  10  13   1      539.80      595.58     57.88 o 
  11  13   1      545.00      619.92     55.74 o 
  12  13   1       16.00      -25.84     43.31 o 
  13  13   1       27.39       87.43     50.83 o 
  14  13   1       22.70      -36.93     60.84 o 
 -14  14   1       17.48        9.52     99.02 o 
 -13  14   1       77.41      -33.26     50.52 o 
 -12  14   1      431.57      470.46     56.49 o 
 -11  14   1      358.04      336.71     50.21 o 
 -10  14   1       75.72      101.70     40.92 o 
  -9  14   1      157.06       96.79     39.04 o 
  -8  14   1      423.07      420.42     44.81 o 
  -7  14   1      251.18      214.62     28.13 o 
  -6  14   1      586.00      585.72     33.55 o 
  -5  14   1      958.84      967.24     32.90 o 
  -4  14   1     1875.02     1789.97     44.12 o 
  -3  14   1      770.55      736.97     27.43 o 
  -2  14   1       32.65        3.03     15.90 o 
  -1  14   1     3839.41     4058.79     78.15 o 
   0  14   1     5244.13     5467.48    108.47 o 
   1  14   1     4184.86     4367.32     87.81 o 
   2  14   1       43.10       20.82     17.13 o 
   3  14   1      747.20      688.95     31.09 o 
   4  14   1     1964.99     1921.79     50.54 o 
   5  14   1     1031.28     1022.90     37.24 o 
   6  14   1      599.03      664.94     39.75 o 
   7  14   1      214.19      207.24     58.45 o 
   8  14   1      518.96      545.02     45.77 o 
   9  14   1      140.06       51.93     38.44 o 
  10  14   1       62.81       43.91     41.88 o 
  11  14   1      317.33      259.79     49.68 o 
  12  14   1      410.57      387.67     55.06 o 
  13  14   1       85.27      -17.37     64.21 o 
  14  14   1       15.09      -55.89     55.89 o 
 -13  15   1       42.59      125.12     57.38 o 
 -12  15   1       49.50       -8.78     48.71 o 
 -11  15   1       64.74       72.19     45.48 o 
 -10  15   1      690.47      772.72     59.43 o 
  -9  15   1      555.14      510.96     50.92 o 
  -8  15   1      738.84      811.67     55.44 o 
  -7  15   1      457.44      511.87     69.47 o 
  -6  15   1       86.71       56.71     32.66 o 
  -5  15   1      736.34      804.61     40.62 o 
  -4  15   1      429.75      353.95     31.67 o 
  -3  15   1     1161.34     1072.94     43.11 o 
  -2  15   1     1272.42     1274.48     41.56 o 
  -1  15   1       12.79       25.14     19.02 o 
   0  15   1      126.06      158.35     24.60 o 
   1  15   1       35.29       62.82     21.77 o 
   2  15   1     1617.90     1593.61     44.47 o 
   3  15   1     1132.94     1048.95     37.65 o 
   4  15   1      423.13      397.79     37.76 o 
   5  15   1      722.29      782.73     36.94 o 
   6  15   1       81.77       96.50     27.98 o 
   7  15   1      516.47      610.74     67.32 o 
   8  15   1      819.84      857.26     67.15 o 
   9  15   1      573.55      563.36    101.83 o 
  10  15   1      680.18      732.79    116.10 o 
  11  15   1       56.45      -43.48     45.17 o 
  12  15   1       51.47       -2.14     49.25 o 
  13  15   1       49.63       82.87     53.68 o 
 -13  16   1       40.47       51.81     96.21 o 
 -12  16   1       32.29       10.41     63.09 o 
 -11  16   1       45.32        5.26     58.04 o 
 -10  16   1      253.82      176.88     57.44 o 
  -9  16   1     1122.43     1208.06     77.82 o 
  -8  16   1      569.83      541.84     65.79 o 
  -7  16   1      943.26      913.62     56.62 o 
  -6  16   1      264.05      259.96     52.20 o 
  -5  16   1      374.92      453.65     42.34 o 
  -4  16   1     1077.65     1095.49     45.42 o 
  -3  16   1     1701.72     1721.97     56.63 o 
  -2  16   1       83.53      116.07     26.91 o 
  -1  16   1     1117.88     1099.07     44.71 o 
   0  16   1     1952.83     1989.35     61.35 o 
   1  16   1     1041.92      978.53     43.20 o 
   2  16   1       95.15      106.18     27.07 o 
   3  16   1     1701.42     1726.35     49.95 o 
   4  16   1      944.54      977.35     38.69 o 
   5  16   1      456.94      473.61     35.38 o 
   6  16   1      238.42      165.59     37.48 o 
   7  16   1      912.88      910.52     53.48 o 
   8  16   1      532.33      504.48     62.13 o 
   9  16   1     1041.76     1114.89     65.44 o 
  10  16   1      223.89      199.85     47.49 o 
  11  16   1       41.81      107.29     48.87 o 
  12  16   1       50.34        9.31     50.66 o 
  13  16   1       47.90       45.08     59.47 o 
 -12  17   1      121.48       61.06     66.22 o 
 -11  17   1       26.25      -39.63     60.73 o 
 -10  17   1       44.46        8.00     56.03 o 
  -9  17   1       15.39      -11.35     52.51 o 
  -8  17   1      268.18      275.61     67.38 o 
  -7  17   1      178.38      125.43     67.82 o 
  -6  17   1     2104.71     1963.17    106.62 o 
  -5  17   1      294.82      198.24     50.88 o 
  -4  17   1      868.65      897.72     44.00 o 
  -3  17   1      951.32      913.57     53.21 o 
  -2  17   1      157.80      155.60     29.11 o 
  -1  17   1      935.36      907.10     48.53 o 
   0  17   1        6.99       47.57     25.34 o 
   1  17   1      844.00      850.84     42.43 o 
   2  17   1      179.65      191.01     29.95 o 
   3  17   1      897.44      866.36     42.81 o 
   4  17   1      890.97      903.19     45.59 o 
   5  17   1      408.52      386.86     59.10 o 
   6  17   1     2121.37     2133.74     79.48 o 
   7  17   1      245.60      225.97     76.83 o 
   8  17   1      276.45      203.51     79.84 o 
   9  17   1       17.29      -38.34     51.03 o 
  10  17   1       44.21       74.92     56.10 o 
  11  17   1       12.45       -1.27     59.34 o 
  12  17   1      136.79      205.85     73.53 o 
 -11  18   1      442.45      446.10     76.70 o 
 -10  18   1       68.31       85.51     62.42 o 
  -9  18   1      192.09      171.17     61.87 o 
  -8  18   1      707.34      651.92     87.24 o 
  -7  18   1      152.36       22.23     40.76 o 
  -6  18   1      412.99      328.44     59.36 o 
  -5  18   1      261.00      202.30     52.03 o 
  -4  18   1      743.50      821.07     71.80 o 
  -3  18   1      228.08      210.66     38.84 o 
  -2  18   1      868.43      903.68     46.74 o 
  -1  18   1     1736.19     1708.33     59.75 o 
   0  18   1       45.63       55.51     28.55 o 
   1  18   1     1654.06     1682.26     59.16 o 
   2  18   1      841.31      827.71     45.31 o 
   3  18   1      242.43      224.09     36.59 o 
   4  18   1      768.12      836.56     45.39 o 
   5  18   1      269.38      219.01     57.55 o 
   6  18   1      382.91      368.74     60.67 o 
   7  18   1      151.24       90.80     77.79 o 
   8  18   1      741.49      907.58    117.37 o 
   9  18   1      189.39      198.17     59.34 o 
  10  18   1       66.89        7.42     56.24 o 
  11  18   1      473.40      513.42     79.24 o 
 -10  19   1       91.61       72.59     67.33 o 
  -9  19   1      138.27      149.31     62.37 o 
  -8  19   1      324.34      336.03     64.68 o 
  -7  19   1      103.65       84.90     45.90 o 
  -6  19   1       41.38       47.93     63.55 o 
  -5  19   1       91.21      116.33     51.29 o 
  -4  19   1      328.07      329.02     57.67 o 
  -3  19   1     1848.65     1789.15     64.13 o 
  -2  19   1      245.55      274.22     36.86 o 
  -1  19   1      227.04      232.81     34.55 o 
   0  19   1     1159.21     1086.98     49.24 o 
   1  19   1      201.69      209.74     34.10 o 
   2  19   1      226.24      242.42     35.30 o 
   3  19   1     1856.44     1756.32     63.38 o 
   4  19   1      368.38      452.47     70.67 o 
   5  19   1       83.84       42.06     49.63 o 
   6  19   1       47.66       64.06     50.24 o 
   7  19   1       96.47      116.55     80.25 o 
   8  19   1      279.22      362.24    102.17 o 
   9  19   1      149.15      123.81     66.37 o 
  10  19   1       89.41      101.70     65.04 o 
  -9  20   1      165.93      201.98    109.70 o 
  -8  20   1       16.26       45.73     85.94 o 
  -7  20   1      210.77      116.05     47.80 o 
  -6  20   1       15.85      -43.54     54.70 o 
  -5  20   1      294.47      325.26     74.98 o 
  -4  20   1       11.68        3.25     50.43 o 
  -3  20   1      927.40      915.65     61.29 o 
  -2  20   1      575.23      646.05     47.25 o 
  -1  20   1      222.07      152.14     35.17 o 
   0  20   1      362.21      443.34     41.98 o 
   1  20   1      214.94      200.34     35.78 o 
   2  20   1      591.28      722.38     49.60 o 
   3  20   1      934.81      954.16     51.56 o 
   4  20   1       13.44        2.77     64.52 o 
   5  20   1      314.62      275.24     63.35 o 
   6  20   1       27.51       10.29     53.29 o 
   7  20   1      198.05      332.52     93.40 o 
   8  20   1       26.26      -87.79     87.79 o 
   9  20   1      187.38       63.80     84.09 o 
  -8  21   1        1.81      -59.33     61.38 o 
  -7  21   1      374.43      394.74     58.69 o 
  -6  21   1       52.62       17.17     60.17 o 
  -5  21   1      652.36      724.47     79.39 o 
  -4  21   1       81.19      -40.52     54.21 o 
  -3  21   1        4.35      -29.22     54.30 o 
  -2  21   1       89.88       62.60     42.04 o 
  -1  21   1      555.66      623.70     48.75 o 
   0  21   1      299.35      300.39     41.85 o 
   1  21   1      567.50      687.86     52.44 o 
   2  21   1       83.79       76.48     36.08 o 
   3  21   1        5.52       23.55     35.93 o 
   4  21   1       89.94       88.92     56.06 o 
   5  21   1      670.38      979.84     85.65 o 
   6  21   1       42.51       29.23     61.20 o 
   7  21   1      418.89      574.78    111.20 o 
   8  21   1        1.88      -55.33     92.99 o 
  -7  22   1       84.93       48.11     53.76 o 
  -6  22   1       82.80       88.92     65.60 o 
  -5  22   1      103.02       63.23     62.06 o 
  -4  22   1       16.05       22.96     59.65 o 
  -3  22   1       79.57       93.46     57.57 o 
  -2  22   1      371.08      416.55     53.87 o 
  -1  22   1       55.11       42.21     46.78 o 
   0  22   1       73.82       66.71     39.13 o 
   1  22   1       70.12       53.69     42.78 o 
   2  22   1      378.91      392.74     46.15 o 
   3  22   1       86.93       52.61     55.51 o 
   4  22   1       21.46       27.29     58.53 o 
   5  22   1      114.69       13.07    152.15 o 
   6  22   1       85.49      117.19    122.57 o 
   7  22   1       99.68      173.79     96.69 o 
  -5  23   1       12.11        0.69     66.57 o 
  -4  23   1      140.20      118.53    176.87 o 
  -3  23   1      379.34      526.01     82.86 o 
  -2  23   1       95.76       99.44     61.03 o 
  -1  23   1      440.33      577.38     61.34 o 
   0  23   1      132.62      139.56     76.32 o 
   1  23   1      460.93      673.82     54.78 o 
   2  23   1       91.19       99.39     64.50 o 
   3  23   1      358.17      429.13     73.14 o 
   4  23   1      143.53       43.45     68.10 o 
   5  23   1       13.46      -61.99     63.73 o 
  -2  24   1      218.91      253.94     71.22 o 
  -1  24   1       43.37      -41.08     51.85 o 
   0  24   1       37.32       65.68     52.92 o 
   1  24   1       56.45       27.00     44.97 o 
   2  24   1      219.87      186.86     71.10 o 
   0   0   2    90821.27    88786.09   2388.18 o 
   1   0   2       94.81      133.23     11.01 o 
   2   0   2    49780.01    63115.32    973.96 o 
   3   0   2    31241.29    32359.52    500.98 o 
   4   0   2     2971.43     2309.87     41.13 o 
   5   0   2     4362.27     3649.68     62.55 o 
   6   0   2     7437.42     8011.56    130.45 o 
   7   0   2       56.38       40.36     10.59 o 
   8   0   2        8.12       -1.57     11.17 o 
   9   0   2     1231.94     1080.73     33.72 o 
  10   0   2     2015.64     1931.64     49.07 o 
  11   0   2       34.38       37.31     23.24 o 
  12   0   2      684.81      742.43     40.04 o 
  13   0   2      586.09      691.98     44.36 o 
  14   0   2       13.55      -31.98     31.98 o 
  15   0   2       50.46       13.90     44.15 o 
  16   0   2       46.64       -8.02     52.31 o 
  17   0   2      264.55      315.47    107.10 o 
 -17   1   2       81.98      140.96     56.53 o 
 -16   1   2       50.17       -1.70     48.86 o 
 -15   1   2      749.91      890.66     64.60 o 
 -14   1   2      389.57      460.83     66.46 o 
 -13   1   2      941.04      909.41     45.97 o 
 -12   1   2      162.25      227.38     30.70 o 
 -11   1   2      247.99      243.32     28.18 o 
 -10   1   2      109.67       53.23     17.82 o 
  -9   1   2      835.00      777.16     38.69 o 
  -8   1   2      354.16      314.18     26.15 o 
  -7   1   2     6152.64     6616.78    114.37 o 
  -6   1   2     2342.15     2323.35     45.06 o 
  -5   1   2     5289.19     4794.23     79.87 o 
  -4   1   2     9470.82    10317.36    162.08 o 
  -3   1   2    15942.25    18484.95    254.99 o 
  -2   1   2    10303.62    11663.17    173.42 o 
  -1   1   2    15550.70    17594.98    237.12 o 
   0   1   2      725.29      737.20     14.88 o 
   1   1   2    15387.92    17497.70    387.34 o 
   2   1   2    11182.03    12833.17    266.66 o 
   3   1   2    14029.92    16189.43    335.96 o 
   4   1   2     9391.90    10124.65    162.16 o 
   5   1   2     5315.03     4763.45     79.81 o 
   6   1   2     2484.08     2517.91     45.37 o 
   7   1   2     6698.49     7162.11    115.00 o 
   8   1   2      298.08      228.60     20.41 o 
   9   1   2      829.49      755.76     28.61 o 
  10   1   2       75.68       40.85     17.93 o 
  11   1   2      230.24      274.57     44.97 o 
  12   1   2      196.99      218.52     39.63 o 
  13   1   2      890.00      828.35     45.44 o 
  14   1   2      410.46      476.81     43.37 o 
  15   1   2      776.93      883.62     65.57 o 
  16   1   2       47.41       29.74     49.42 o 
  17   1   2       76.63      145.90    110.31 o 
 -17   2   2      157.63      212.00     60.69 o 
 -16   2   2       40.19       72.44     50.71 o 
 -15   2   2       79.70       73.55     44.45 o 
 -14   2   2      618.38      638.52     54.55 o 
 -13   2   2      648.21      746.66     54.67 o 
 -12   2   2       19.19       12.72     28.23 o 
 -11   2   2      683.14      656.93     36.78 o 
 -10   2   2      547.06      530.69     31.40 o 
  -9   2   2     2248.02     2367.44     48.77 o 
  -8   2   2     6979.32     6892.86    116.14 o 
  -7   2   2      777.32      817.26     23.48 o 
  -6   2   2     4088.43     4432.18     77.67 o 
  -5   2   2      399.54      451.87     14.56 o 
  -4   2   2     3809.85     4200.09     72.35 o 
  -3   2   2     5519.78     5788.19     82.77 o 
  -2   2   2     1493.26      923.16     15.30 o 
  -1   2   2    24866.36    28164.43    377.68 o 
   0   2   2     1107.88      622.67     17.77 o 
   1   2   2    25319.08    28195.05    616.55 o 
   2   2   2     1249.48      747.12     31.03 o 
   3   2   2     4728.15     4982.87    109.47 o 
   4   2   2     4264.87     4621.42     90.52 o 
   5   2   2      287.35      344.45     15.76 o 
   6   2   2     4363.30     4680.57     86.78 o 
   7   2   2      724.33      747.38     25.62 o 
   8   2   2     6946.00     6862.84    128.67 o 
   9   2   2     2233.27     2330.81     54.57 o 
  10   2   2      596.21      598.89     29.23 o 
  11   2   2      752.68      750.90     33.41 o 
  12   2   2       29.23       -6.41     25.64 o 
  13   2   2      625.86      776.47     45.93 o 
  14   2   2      626.02      648.07     48.31 o 
  15   2   2       96.27       84.73     42.23 o 
  16   2   2       27.45      -60.38     61.70 o 
  17   2   2      188.97      208.27     77.71 o 
 -17   3   2        5.40       14.97     57.84 o 
 -16   3   2      325.36      324.14     56.44 o 
 -15   3   2      564.54      611.13    113.83 o 
 -14   3   2       42.54       20.20     39.17 o 
 -13   3   2       19.45      -14.96     34.02 o 
 -12   3   2        8.79      -24.85     24.85 o 
 -11   3   2     1892.06     1862.63     58.55 o 
 -10   3   2     2327.37     2195.86     52.63 o 
  -9   3   2     2469.30     2452.14     50.07 o 
  -8   3   2     2760.56     2569.42     51.95 o 
  -7   3   2     3559.68     3296.64     61.00 o 
  -6   3   2    10440.26    10759.64    172.82 o 
  -5   3   2     7984.39     9112.75    146.15 o 
  -4   3   2     4846.26     5507.74     83.57 o 
  -3   3   2    11058.00    11545.60    159.23 o 
  -2   3   2     7972.56     7106.55     91.23 o 
  -1   3   2    10604.95    12283.73    174.15 o 
   0   3   2      345.33      233.84     13.66 o 
   1   3   2    12033.44    14091.80    247.66 o 
   2   3   2     7678.96     6807.82    292.11 o 
   3   3   2    11260.82    12001.15    261.73 o 
   4   3   2     4941.04     5447.30    111.51 o 
   5   3   2     7829.07     9024.54    161.41 o 
   6   3   2    10272.48    10720.85    190.79 o 
   7   3   2     3672.34     3402.11     68.61 o 
   8   3   2     2994.43     2793.94     59.28 o 
   9   3   2     2439.47     2402.26     56.45 o 
  10   3   2     2168.45     2014.13     52.63 o 
  11   3   2     1983.42     2055.95     53.11 o 
  12   3   2       14.50      -20.06     26.25 o 
  13   3   2        7.74       20.54     29.89 o 
  14   3   2       43.69       44.27     34.08 o 
  15   3   2      540.99      645.61     49.96 o 
  16   3   2      323.42      449.50     78.53 o 
  17   3   2        6.18       -1.29    115.72 o 
 -17   4   2       46.87      -56.22     56.22 o 
 -16   4   2      141.77      130.65     53.34 o 
 -15   4   2      192.20      196.26     48.37 o 
 -14   4   2      557.38      624.39     57.55 o 
 -13   4   2      498.30      513.12     49.37 o 
 -12   4   2     1026.10      914.65     52.08 o 
 -11   4   2      736.94      830.88     38.85 o 
 -10   4   2      362.52      315.41     25.37 o 
  -9   4   2      706.06      765.96     38.03 o 
  -8   4   2      131.37       96.12     15.73 o 
  -7   4   2      542.55      509.34     19.54 o 
  -6   4   2     2187.27     2420.04     45.43 o 
  -5   4   2    11838.52    12992.97    189.40 o 
  -4   4   2     1566.59     1275.57     22.92 o 
  -3   4   2      519.35      615.18     19.46 o 
  -2   4   2    21217.44    21564.30    285.99 o 
  -1   4   2     9571.77    11208.07    186.07 o 
   0   4   2    35752.54    36091.48    612.13 o 
   1   4   2    10823.95    12566.99    187.35 o 
   2   4   2    20040.42    20528.41    404.35 o 
   3   4   2      460.55      584.49     26.35 o 
   4   4   2     1420.77     1216.73     38.76 o 
   5   4   2    11500.38    12540.46    250.93 o 
   6   4   2     1991.74     2293.29     51.04 o 
   7   4   2      521.98      516.73     23.80 o 
   8   4   2      138.48      105.67     16.99 o 
   9   4   2      634.94      663.19     32.41 o 
  10   4   2      350.08      343.95     35.50 o 
  11   4   2      774.17      795.45     34.61 o 
  12   4   2     1056.57     1038.83     44.98 o 
  13   4   2      528.82      531.54     41.94 o 
  14   4   2      584.79      769.42     61.56 o 
  15   4   2      207.42      258.85     42.22 o 
  16   4   2      152.48      114.55     68.12 o 
  17   4   2       46.04      -34.31     72.03 o 
 -16   5   2       58.07        0.28     52.50 o 
 -15   5   2      325.03      445.77     55.42 o 
 -14   5   2      225.00      202.76     45.91 o 
 -13   5   2      201.13      279.60     43.13 o 
 -12   5   2      603.63      661.58     51.80 o 
 -11   5   2      248.64      199.59     39.75 o 
 -10   5   2     3599.25     3476.77     75.79 o 
  -9   5   2     2900.34     2738.20     62.62 o 
  -8   5   2     3075.83     3121.60     60.28 o 
  -7   5   2     6803.67     6432.02    106.73 o 
  -6   5   2     4639.23     4609.29     78.57 o 
  -5   5   2     2687.62     2524.95     45.10 o 
  -4   5   2    14187.29    14858.63    204.23 o 
  -3   5   2     5990.43     6754.04     94.27 o 
  -2   5   2     7000.52     7790.53    119.82 o 
  -1   5   2    10661.10     9756.26    150.72 o 
   0   5   2     6070.15     6525.88    123.82 o 
   1   5   2    10209.68     9253.55    202.67 o 
   2   5   2     6297.43     7129.24    119.71 o 
   3   5   2     5710.82     6633.12    134.18 o 
   4   5   2    14351.11    15102.13    289.59 o 
   5   5   2     2962.36     2783.19     70.89 o 
   6   5   2     4389.02     4358.74     97.54 o 
   7   5   2     6692.34     6079.57    118.13 o 
   8   5   2     3259.85     3222.15     68.38 o 
   9   5   2     3102.30     2889.16     64.36 o 
  10   5   2     3602.22     3444.28     76.68 o 
  11   5   2      275.54      258.78     26.66 o 
  12   5   2      719.56      776.04     37.60 o 
  13   5   2      222.40      244.18     39.55 o 
  14   5   2      268.47      311.99     40.08 o 
  15   5   2      328.59      499.33     87.41 o 
  16   5   2       63.52       56.87     51.53 o 
 -16   6   2       11.61      -20.45     52.28 o 
 -15   6   2      135.34      119.41     48.71 o 
 -14   6   2      287.47      257.45     48.16 o 
 -13   6   2       43.45        9.27     38.84 o 
 -12   6   2       25.09       37.11     33.77 o 
 -11   6   2     1943.62     1845.87     58.85 o 
 -10   6   2      306.13      301.88     50.12 o 
  -9   6   2     1969.28     1811.96     48.12 o 
  -8   6   2      387.53      388.17     23.36 o 
  -7   6   2      631.27      591.46     22.32 o 
  -6   6   2     4406.97     5134.12     83.64 o 
  -5   6   2     2683.83     2956.36     78.59 o 
  -4   6   2     4912.94     5117.54     73.94 o 
  -3   6   2    17066.39    16764.79    257.29 o 
  -2   6   2      297.79      403.81     16.33 o 
  -1   6   2     1311.88     1391.27     27.18 o 
   0   6   2     3589.53     3835.07     64.64 o 
   1   6   2     1275.25     1336.28     40.19 o 
   2   6   2      377.66      492.27     16.80 o 
   3   6   2    15966.35    15819.73    281.20 o 
   4   6   2     4715.95     4969.26    105.31 o 
   5   6   2     2535.08     2782.14     72.76 o 
   6   6   2     4511.75     5314.35    110.18 o 
   7   6   2      595.36      590.21     23.46 o 
   8   6   2      276.08      250.92     24.21 o 
   9   6   2     2133.02     1961.76     50.04 o 
  10   6   2      321.03      314.16     27.11 o 
  11   6   2     1818.15     1772.20     51.38 o 
  12   6   2       18.77       35.85     25.33 o 
  13   6   2       20.30       25.69     31.49 o 
  14   6   2      319.41      317.04     49.66 o 
  15   6   2      127.27      135.26     55.57 o 
  16   6   2       20.89       25.95     63.96 o 
 -16   7   2       82.68       -9.10     45.36 o 
 -15   7   2       60.88       38.28     41.95 o 
 -14   7   2       30.19      -38.02     42.61 o 
 -13   7   2      488.89      620.59     54.46 o 
 -12   7   2     1332.10     1191.76     58.35 o 
 -11   7   2      177.90      164.61     31.55 o 
 -10   7   2     1108.44     1091.24     40.25 o 
  -9   7   2      200.08      176.22     22.62 o 
  -8   7   2     2649.38     2697.88     54.57 o 
  -7   7   2     1290.56     1144.36     30.55 o 
  -6   7   2     3062.36     3079.16     48.56 o 
  -5   7   2     4767.69     4947.29     72.75 o 
  -4   7   2    12917.31    13016.79    192.03 o 
  -3   7   2    14845.04    15677.72    247.68 o 
  -2   7   2     7514.08     8156.50    132.58 o 
  -1   7   2     5374.85     6562.50    108.80 o 
   0   7   2      316.95      290.15     26.90 o 
   1   7   2     5641.94     6778.76    109.18 o 
   2   7   2     7552.95     8238.42    132.94 o 
   3   7   2    14581.96    15670.67    248.14 o 
   4   7   2    12926.53    12898.94    252.46 o 
   5   7   2     4456.23     4672.82    103.04 o 
   6   7   2     2669.78     2729.39     68.27 o 
   7   7   2     1201.85     1065.50     32.27 o 
   8   7   2     2459.59     2533.86     58.31 o 
   9   7   2      287.95      308.57     27.79 o 
  10   7   2     1056.64     1072.34     43.38 o 
  11   7   2      261.24      286.38     32.11 o 
  12   7   2     1390.83     1182.62     49.05 o 
  13   7   2      496.27      617.30     81.84 o 
  14   7   2       27.27        2.52     51.56 o 
  15   7   2       52.08      -11.07     55.07 o 
  16   7   2       92.31       46.31    121.27 o 
 -16   8   2       56.18       40.66     47.62 o 
 -15   8   2       45.79       49.68     41.56 o 
 -14   8   2      199.70      139.11     44.99 o 
 -13   8   2      703.46      736.99     50.17 o 
 -12   8   2      179.60      196.84     31.40 o 
 -11   8   2      862.26      871.99     38.55 o 
 -10   8   2     1477.46     1420.79     44.85 o 
  -9   8   2      998.67     1036.66     33.09 o 
  -8   8   2      981.49      911.76     29.22 o 
  -7   8   2      631.68      635.75     24.22 o 
  -6   8   2     2246.43     2112.73     40.13 o 
  -5   8   2     4256.13     4285.42     71.26 o 
  -4   8   2     4727.38     4812.86     84.19 o 
  -3   8   2     7395.13     7705.67    167.90 o 
  -2   8   2     4193.22     4624.41     79.91 o 
  -1   8   2    10280.62    10156.35    159.07 o 
   0   8   2      653.83      634.90     22.75 o 
   1   8   2     9670.24     9573.86    158.70 o 
   2   8   2     4427.04     4753.32     80.32 o 
   3   8   2     7536.52     7907.22    165.62 o 
   4   8   2     4895.96     4994.96     92.59 o 
   5   8   2     4426.64     4460.83     84.60 o 
   6   8   2     2045.90     1955.36     52.80 o 
   7   8   2      575.13      594.19     29.70 o 
   8   8   2      873.07      822.80     30.89 o 
   9   8   2     1015.44     1061.79     42.08 o 
  10   8   2     1390.34     1269.21     52.92 o 
  11   8   2     1044.69      999.39     44.04 o 
  12   8   2      198.39      203.78     34.36 o 
  13   8   2      763.81      740.99     57.14 o 
  14   8   2      187.68      243.35     59.31 o 
  15   8   2       51.39       45.01     72.93 o 
  16   8   2       63.57      121.61     67.39 o 
 -16   9   2      279.98      247.39     60.01 o 
 -15   9   2      124.25       89.11     43.17 o 
 -14   9   2      323.31      295.77     44.63 o 
 -13   9   2      675.95      819.28     53.14 o 
 -12   9   2      116.83       58.39     29.90 o 
 -11   9   2      109.15       78.51     27.26 o 
 -10   9   2        5.53      -23.64     23.64 o 
  -9   9   2     1126.49     1149.17     44.09 o 
  -8   9   2      824.83      735.24     30.53 o 
  -7   9   2       20.37        5.37     15.11 o 
  -6   9   2     5369.23     5463.60     88.31 o 
  -5   9   2       47.96       59.01     11.97 o 
  -4   9   2     3818.50     3696.57     68.46 o 
  -3   9   2     5647.39     6011.98    104.83 o 
  -2   9   2     5349.46     5491.47     95.43 o 
  -1   9   2     3845.00     4251.12     76.72 o 
   0   9   2    14163.37    16234.96    257.34 o 
   1   9   2     4230.73     4675.36     88.77 o 
   2   9   2     5633.62     5830.60     96.14 o 
   3   9   2     5992.20     6488.27    105.92 o 
   4   9   2     3985.93     3925.96     69.31 o 
   5   9   2       63.58       41.61     13.58 o 
   6   9   2     5184.17     5390.47    104.07 o 
   7   9   2       34.09       10.74     15.10 o 
   8   9   2      757.30      725.96     35.47 o 
   9   9   2      987.67      998.30     43.05 o 
  10   9   2       10.48       -6.69     25.45 o 
  11   9   2      113.74      114.63     30.20 o 
  12   9   2      129.52      121.80     33.74 o 
  13   9   2      665.78      804.35     60.41 o 
  14   9   2      349.92      475.71     67.06 o 
  15   9   2      120.50       87.96     63.15 o 
  16   9   2      310.98      329.94     88.33 o 
 -15  10   2      161.56      142.01     53.08 o 
 -14  10   2       73.36       43.14     46.44 o 
 -13  10   2      193.12      187.74     46.10 o 
 -12  10   2      544.88      497.80     43.70 o 
 -11  10   2       88.39       14.90     30.77 o 
 -10  10   2     2094.52     2135.36     70.39 o 
  -9  10   2     2877.18     2932.87     79.63 o 
  -8  10   2      130.11      111.40     21.28 o 
  -7  10   2      861.92      817.32     28.33 o 
  -6  10   2     1485.91     1467.60     32.87 o 
  -5  10   2     1765.95     1687.54     36.14 o 
  -4  10   2      135.94      129.94     13.82 o 
  -3  10   2     4894.62     5108.98     90.02 o 
  -2  10   2    10151.55    10684.79    176.40 o 
  -1  10   2     1737.76     1527.35     33.90 o 
   0  10   2      636.88      615.21     27.21 o 
   1  10   2     1656.22     1501.62     33.58 o 
   2  10   2    10641.27    11067.46    176.87 o 
   3  10   2     5180.62     5291.02     90.59 o 
   4  10   2      157.51      131.65     24.12 o 
   5  10   2     1801.69     1800.09     42.96 o 
   6  10   2     1263.12     1298.96     37.91 o 
   7  10   2      787.89      712.18     28.93 o 
   8  10   2      155.27      158.08     35.56 o 
   9  10   2     2976.72     3059.20     70.74 o 
  10  10   2     2112.28     2224.94     59.18 o 
  11  10   2       89.58       71.58     27.23 o 
  12  10   2      499.66      592.74     45.42 o 
  13  10   2      205.99      165.48     39.12 o 
  14  10   2       84.14       60.00     45.22 o 
  15  10   2      156.92      150.54     68.26 o 
 -15  11   2       14.87       54.57     54.57 o 
 -14  11   2      102.08       27.60     48.51 o 
 -13  11   2       16.11      -31.67     42.38 o 
 -12  11   2      961.65      914.58     50.81 o 
 -11  11   2      792.93      785.21     48.56 o 
 -10  11   2      322.78      217.58     34.22 o 
  -9  11   2      184.18      145.05     29.41 o 
  -8  11   2     1738.01     1683.54     56.26 o 
  -7  11   2      208.36      220.72     20.35 o 
  -6  11   2     2092.69     2140.49     47.88 o 
  -5  11   2     6300.03     6265.13    107.61 o 
  -4  11   2     1156.06     1098.16     29.84 o 
  -3  11   2      845.37      727.78     23.98 o 
  -2  11   2      442.27      404.36     19.48 o 
  -1  11   2     3885.85     4054.11     73.43 o 
   0  11   2     5836.36     5749.64     98.82 o 
   1  11   2     3936.37     4105.70     73.51 o 
   2  11   2      542.25      545.52     23.98 o 
   3  11   2      784.27      699.40     23.52 o 
   4  11   2     1142.80     1083.83     30.13 o 
   5  11   2     5988.82     6072.31    117.23 o 
   6  11   2     2031.89     2071.00     50.55 o 
   7  11   2      182.76      189.64     20.95 o 
   8  11   2     2101.20     2037.85     57.47 o 
   9  11   2      209.43      230.73     27.54 o 
  10  11   2      361.34      325.99     31.28 o 
  11  11   2      822.46      883.15     41.45 o 
  12  11   2      898.36      909.57     63.95 o 
  13  11   2       13.08       -8.95     43.67 o 
  14  11   2      114.98       97.01     58.87 o 
  15  11   2       21.92     -101.34    101.34 o 
 -15  12   2        2.70      -30.36     54.81 o 
 -14  12   2       61.17       -8.40     50.18 o 
 -13  12   2      166.14      117.59     42.11 o 
 -12  12   2      561.65      564.72     48.37 o 
 -11  12   2      787.20      855.77     51.65 o 
 -10  12   2     1611.43     1524.33     56.96 o 
  -9  12   2      113.36       23.63     28.60 o 
  -8  12   2      186.29      141.90     28.83 o 
  -7  12   2      527.40      588.87     33.25 o 
  -6  12   2     1173.85     1093.81     33.53 o 
  -5  12   2      271.32      240.60     35.36 o 
  -4  12   2      450.04      431.08     38.22 o 
  -3  12   2      503.38      543.05     23.02 o 
  -2  12   2     5454.29     5706.03     98.74 o 
  -1  12   2     3082.04     3000.95     59.06 o 
   0  12   2     2065.26     2114.47     44.66 o 
   1  12   2     3270.58     3179.09     59.59 o 
   2  12   2     5400.23     5579.99     98.43 o 
   3  12   2      501.98      580.59     26.53 o 
   4  12   2      436.57      434.52     24.51 o 
   5  12   2      264.29      240.36     21.67 o 
   6  12   2     1008.80     1013.21     39.38 o 
   7  12   2      594.01      615.30     42.63 o 
   8  12   2      154.13      170.95     33.68 o 
   9  12   2      120.15      105.02     30.25 o 
  10  12   2     1574.61     1591.71     57.87 o 
  11  12   2      736.61      885.21     61.72 o 
  12  12   2      591.01      659.94     56.89 o 
  13  12   2      157.45      131.58     49.23 o 
  14  12   2       86.94       18.89     53.85 o 
  15  12   2        1.81       18.50     69.87 o 
 -14  13   2      110.74       65.68     66.70 o 
 -13  13   2      445.54      418.00     49.19 o 
 -12  13   2      119.15      130.08     40.07 o 
 -11  13   2       64.47       41.96     36.26 o 
 -10  13   2       94.45       46.52     33.04 o 
  -9  13   2      825.51      893.02     45.10 o 
  -8  13   2     2210.24     2249.51     60.96 o 
  -7  13   2      319.59      231.64     27.32 o 
  -6  13   2       47.25       21.01     18.26 o 
  -5  13   2      545.14      621.72     27.72 o 
  -4  13   2     3006.20     2976.99     59.42 o 
  -3  13   2     4347.69     4140.35     77.77 o 
  -2  13   2     1395.93     1407.55     35.37 o 
  -1  13   2      418.30      445.29     24.98 o 
   0  13   2     3344.86     3218.92     69.79 o 
   1  13   2      509.50      528.19     26.94 o 
   2  13   2     1331.87     1358.01     40.08 o 
   3  13   2     4372.99     4209.83     86.87 o 
   4  13   2     2818.61     2806.42     65.70 o 
   5  13   2      641.64      727.20     31.19 o 
   6  13   2       56.19       31.93     29.32 o 
   7  13   2      338.91      275.91     36.12 o 
   8  13   2     2260.33     2299.77     78.63 o 
   9  13   2      854.10      902.73     46.47 o 
  10  13   2       97.78       85.24     39.25 o 
  11  13   2       81.22      -45.05     45.05 o 
  12  13   2       96.22       95.80     45.35 o 
  13  13   2      401.27      456.28     58.99 o 
  14  13   2      127.62      205.58    113.18 o 
 -14  14   2       36.03      -67.94     67.94 o 
 -13  14   2       60.72       68.32     51.99 o 
 -12  14   2      214.44      272.67     61.17 o 
 -11  14   2       28.65      -42.92     42.92 o 
 -10  14   2      582.24      617.25     46.91 o 
  -9  14   2      223.98      200.53     35.15 o 
  -8  14   2     1012.32     1067.30     43.34 o 
  -7  14   2       62.91       67.07     25.35 o 
  -6  14   2     2216.74     2347.59     60.64 o 
  -5  14   2      530.32      496.12     50.01 o 
  -4  14   2      752.09      637.79     34.62 o 
  -3  14   2      889.59      902.83     34.33 o 
  -2  14   2     2206.60     2100.86     51.86 o 
  -1  14   2      118.36       96.08     18.81 o 
   0  14   2       30.54       -0.56     17.45 o 
   1  14   2      113.16       83.67     18.35 o 
   2  14   2     1991.04     1975.51     51.59 o 
   3  14   2      963.74      992.68     38.67 o 
   4  14   2      853.86      770.97     32.82 o 
   5  14   2      464.45      492.05     51.05 o 
   6  14   2     2291.08     2305.01     66.25 o 
   7  14   2       61.85       43.61     30.81 o 
   8  14   2     1065.70     1178.89     62.01 o 
   9  14   2      209.56      196.70     33.99 o 
  10  14   2      628.66      566.48     66.97 o 
  11  14   2       27.82      -31.48     42.52 o 
  12  14   2      241.51      224.01     50.58 o 
  13  14   2       60.33      106.31     53.07 o 
  14  14   2       46.54       14.41     57.94 o 
 -13  15   2       10.75       31.05     64.72 o 
 -12  15   2      392.28      497.51     73.20 o 
 -11  15   2       23.84      -26.57     78.20 o 
 -10  15   2      110.66      122.66     55.87 o 
  -9  15   2      110.66      104.60     53.55 o 
  -8  15   2      424.99      475.90     52.16 o 
  -7  15   2     1653.35     1641.32     69.96 o 
  -6  15   2      675.18      621.24     55.56 o 
  -5  15   2     1646.93     1529.03     64.00 o 
  -4  15   2      522.56      582.38     31.85 o 
  -3  15   2       78.15       39.37     20.17 o 
  -2  15   2      443.03      391.62     27.62 o 
  -1  15   2        4.69      -14.98     18.40 o 
   0  15   2     1251.94     1234.13     39.70 o 
   1  15   2        8.18        5.96     18.38 o 
   2  15   2      451.79      425.39     28.04 o 
   3  15   2      124.98      128.41     22.43 o 
   4  15   2      507.91      563.08     39.22 o 
   5  15   2     1776.14     1790.54     50.70 o 
   6  15   2      770.31      765.76     50.18 o 
   7  15   2     1579.19     1666.89     67.17 o 
   8  15   2      386.64      431.29     53.49 o 
   9  15   2      115.12       22.75     38.12 o 
  10  15   2      121.89       42.13     41.78 o 
  11  15   2       10.41      -44.76     44.76 o 
  12  15   2      407.33      529.48     60.12 o 
  13  15   2        7.90      -39.79     53.43 o 
 -13  16   2       53.02        0.96     87.51 o 
 -12  16   2       40.04       68.20     75.60 o 
 -11  16   2        1.13      -25.57     56.83 o 
 -10  16   2      564.70      602.78     70.99 o 
  -9  16   2      237.38      134.56     53.92 o 
  -8  16   2      211.69      150.67     42.27 o 
  -7  16   2      229.68      157.01     51.21 o 
  -6  16   2      230.55      135.65     51.97 o 
  -5  16   2     1231.97     1220.07     72.85 o 
  -4  16   2      219.53      220.45     29.62 o 
  -3  16   2      337.67      432.37     45.49 o 
  -2  16   2     2611.95     2484.17     68.62 o 
  -1  16   2      199.15      175.81     23.59 o 
   0  16   2     2974.19     3066.69     71.56 o 
   1  16   2      152.09      124.46     23.26 o 
   2  16   2     2322.02     2208.07     58.89 o 
   3  16   2      444.12      519.69     32.19 o 
   4  16   2      215.06      144.92     25.41 o 
   5  16   2     1173.95     1138.35     42.59 o 
   6  16   2      255.22      268.93     37.61 o 
   7  16   2      289.21      275.88     40.00 o 
   8  16   2      203.95      157.52     49.69 o 
   9  16   2      245.77      175.58     43.37 o 
  10  16   2      505.80      415.62     54.59 o 
  11  16   2        1.15      -42.48     67.72 o 
  12  16   2       21.93       28.71     52.64 o 
  13  16   2       66.64      -18.63     93.67 o 
 -12  17   2      132.58       46.00     67.52 o 
 -11  17   2      105.52       21.97     62.82 o 
 -10  17   2      243.66      249.62     63.28 o 
  -9  17   2      376.16      402.07     66.01 o 
  -8  17   2      520.41      507.94     54.35 o 
  -7  17   2      785.63      712.23     59.59 o 
  -6  17   2       12.92      -24.84     44.55 o 
  -5  17   2      196.76      238.51     52.33 o 
  -4  17   2      963.81      906.10     67.44 o 
  -3  17   2     1234.42     1218.62     60.82 o 
  -2  17   2      375.05      409.09     44.44 o 
  -1  17   2      824.03      813.81     41.17 o 
   0  17   2      698.33      795.31     40.53 o 
   1  17   2      835.13      813.49     42.86 o 
   2  17   2      386.52      414.17     36.21 o 
   3  17   2     1257.41     1222.83     50.03 o 
   4  17   2     1044.10     1015.42     41.06 o 
   5  17   2      241.10      209.80     42.92 o 
   6  17   2        9.38      -14.98     32.83 o 
   7  17   2      822.31      812.54     54.79 o 
   8  17   2      517.38      662.66     69.45 o 
   9  17   2      390.16      455.27     54.13 o 
  10  17   2      253.46      181.45     52.24 o 
  11  17   2       87.45      100.63     51.77 o 
  12  17   2      162.35      157.16     70.16 o 
 -11  18   2      189.15      118.93     97.10 o 
 -10  18   2      171.31      206.15     64.66 o 
  -9  18   2       41.82       32.80     57.28 o 
  -8  18   2      444.50      425.38     54.24 o 
  -7  18   2       23.09       -4.07     40.04 o 
  -6  18   2      454.85      444.10     64.58 o 
  -5  18   2      231.40      305.69     56.21 o 
  -4  18   2      142.20       32.52     47.16 o 
  -3  18   2     1037.89     1010.92     56.69 o 
  -2  18   2      423.97      430.36     38.31 o 
  -1  18   2      791.85      821.82     44.93 o 
   0  18   2      179.83      168.58     31.64 o 
   1  18   2      826.38      868.01     45.33 o 
   2  18   2      338.30      375.57     37.23 o 
   3  18   2     1175.95     1152.41     50.01 o 
   4  18   2      120.56      136.97     32.19 o 
   5  18   2      270.82      322.89     43.23 o 
   6  18   2      425.93      446.22     61.77 o 
   7  18   2       33.34       64.37     72.72 o 
   8  18   2      402.24      445.23     98.60 o 
   9  18   2       61.08       35.27     55.96 o 
  10  18   2      156.66      141.04     69.85 o 
  11  18   2      186.67       81.50     67.96 o 
 -10  19   2      126.70       41.75     67.52 o 
  -9  19   2       18.55      -38.97     61.15 o 
  -8  19   2       84.45      102.53     47.39 o 
  -7  19   2      273.11      290.69     49.32 o 
  -6  19   2      599.53      710.48     77.45 o 
  -5  19   2      336.64      273.86     87.58 o 
  -4  19   2      735.31      819.59     76.28 o 
  -3  19   2      762.14      912.21     61.07 o 
  -2  19   2      154.40      100.15     32.36 o 
  -1  19   2      363.12      400.95     55.96 o 
   0  19   2      701.08      718.41     47.10 o 
   1  19   2      344.65      394.47     39.07 o 
   2  19   2      157.06      166.53     34.76 o 
   3  19   2      722.48      876.80     51.11 o 
   4  19   2      783.74      867.84     50.88 o 
   5  19   2      342.65      330.27     46.44 o 
   6  19   2      653.15      763.50    108.74 o 
   7  19   2      294.79      189.95     85.32 o 
   8  19   2       94.22      103.40     87.10 o 
   9  19   2       18.54        2.08     63.55 o 
  10  19   2      123.83       29.54     61.49 o 
  -9  20   2      231.22      292.05     68.19 o 
  -8  20   2      184.91      105.66     51.86 o 
  -7  20   2      563.67      514.77     88.99 o 
  -6  20   2      124.76       78.74     61.22 o 
  -5  20   2      168.35       88.64     54.81 o 
  -4  20   2      330.88      262.49     65.19 o 
  -3  20   2      654.65      653.63     71.74 o 
  -2  20   2      110.72      129.08     41.43 o 
  -1  20   2      428.89      543.28     44.13 o 
   0  20   2       34.68       34.47     32.47 o 
   1  20   2      414.98      539.68     45.78 o 
   2  20   2      127.68      178.08     37.07 o 
   3  20   2      675.28      754.74     50.83 o 
   4  20   2      326.53      299.57     49.17 o 
   5  20   2      197.98      292.37     48.32 o 
   6  20   2      114.69       79.98     79.43 o 
   7  20   2      574.18      715.02    115.45 o 
   8  20   2      197.27       59.30     90.94 o 
   9  20   2      247.68      231.65     69.80 o 
  -8  21   2       96.49       87.78     54.12 o 
  -7  21   2      106.54       75.37     52.33 o 
  -6  21   2        4.66        2.22     47.78 o 
  -5  21   2      156.33      140.78    101.55 o 
  -4  21   2      339.35      390.33     64.77 o 
  -3  21   2      342.27      372.21     64.77 o 
  -2  21   2      511.68      649.28     57.34 o 
  -1  21   2      254.20      303.77     48.67 o 
   0  21   2        1.34       14.73     34.96 o 
   1  21   2      280.86      349.87     41.89 o 
   2  21   2      433.33      509.70     46.86 o 
   3  21   2      365.15      410.89     44.84 o 
   4  21   2      342.02      368.50     53.19 o 
   5  21   2      173.17      113.48     59.83 o 
   6  21   2        9.60       31.36     85.73 o 
   7  21   2      100.03       73.54     86.55 o 
   8  21   2       77.51       91.76     92.17 o 
  -7  22   2       35.86       83.42     81.57 o 
  -6  22   2       69.65       93.30     54.32 o 
  -5  22   2      138.74       12.65     61.35 o 
  -4  22   2      151.38      189.80     62.90 o 
  -3  22   2      194.57      237.04     64.39 o 
  -2  22   2       75.68       -3.78     54.32 o 
  -1  22   2      544.87      608.79     59.66 o 
   0  22   2      561.25      667.94     65.46 o 
   1  22   2      465.24      483.65     49.16 o 
   2  22   2       74.08       60.23     39.43 o 
   3  22   2      208.02      225.61     43.90 o 
   4  22   2      155.96      220.54     63.97 o 
   5  22   2      112.21       50.31     63.13 o 
   6  22   2       59.24       30.95     89.70 o 
   7  22   2       28.54      -38.62     94.77 o 
  -5  23   2       48.31       53.82     86.62 o 
  -4  23   2      164.03      179.23     67.93 o 
  -3  23   2       54.56      -21.47     61.39 o 
  -2  23   2       33.49       -5.13    111.55 o 
  -1  23   2       36.41       17.80     48.60 o 
   0  23   2        6.32      -27.46     47.36 o 
   1  23   2       20.21        2.66     42.49 o 
   2  23   2       34.39       24.58     41.95 o 
   3  23   2       50.99       85.77     65.99 o 
   4  23   2      181.93      127.88     67.59 o 
   5  23   2       63.43       39.44     88.33 o 
  -2  24   2       40.81       64.07     69.19 o 
  -1  24   2      453.81      489.03     79.09 o 
   0  24   2      321.47      284.02     58.29 o 
   1  24   2      463.73      594.43     64.72 o 
   2  24   2       40.92      -44.03     53.40 o 
   1   0   3    18120.36    19195.30    298.10 o 
   2   0   3     2467.28     2258.57     38.52 o 
   3   0   3    12272.61    14417.74    247.08 o 
   4   0   3      578.03      538.75     14.73 o 
   5   0   3       45.91       54.87     11.04 o 
   6   0   3     1442.79     1681.18     34.23 o 
   7   0   3      116.04      130.41     12.35 o 
   8   0   3      993.87      841.75     28.38 o 
   9   0   3     1903.64     1894.57     47.19 o 
  10   0   3      634.05      563.83     28.78 o 
  11   0   3     1655.90     1463.11     50.03 o 
  12   0   3        0.50      -24.41     24.41 o 
  13   0   3       20.39       -6.31     28.48 o 
  14   0   3     1356.18     1444.74     68.14 o 
  15   0   3        5.96      -19.42     53.62 o 
  16   0   3        6.80      -33.45     49.52 o 
  17   0   3       23.43      -54.13     54.13 o 
 -17   1   3       22.77       24.17     55.31 o 
 -16   1   3      324.41      411.04     57.85 o 
 -15   1   3       89.38       19.35     44.80 o 
 -14   1   3     1106.97     1197.76     62.66 o 
 -13   1   3       54.83      -25.12     35.88 o 
 -12   1   3      857.44      949.39     50.86 o 
 -11   1   3      126.06      117.57     25.60 o 
 -10   1   3      397.11      405.91     26.17 o 
  -9   1   3     1028.21     1001.76     32.67 o 
  -8   1   3    10731.07    10579.89    176.61 o 
  -7   1   3      121.38       75.05     15.03 o 
  -6   1   3     6976.33     6789.17    115.55 o 
  -5   1   3     4326.40     3625.47     62.24 o 
  -4   1   3     2702.46     2840.95     46.58 o 
  -3   1   3     2073.29     2219.24     35.92 o 
  -2   1   3      936.93     1153.50     36.73 o 
  -1   1   3     3021.06     3443.69     51.93 o 
   0   1   3     2218.40     2412.50     40.57 o 
   1   1   3     3068.46     3472.95     69.17 o 
   2   1   3      674.00      920.04     54.10 o 
   3   1   3     2117.19     2231.19     47.53 o 
   4   1   3     2212.61     2398.27     51.68 o 
   5   1   3     4264.24     3585.22     62.14 o 
   6   1   3     7658.79     7261.26    116.07 o 
   7   1   3       81.12       48.74     12.33 o 
   8   1   3    11105.02    11113.42    176.91 o 
   9   1   3     1077.73     1059.04     33.61 o 
  10   1   3      458.29      514.99     27.97 o 
  11   1   3      122.82       63.55     21.63 o 
  12   1   3      847.07      882.77     43.08 o 
  13   1   3       47.72      -13.84     27.89 o 
  14   1   3     1174.95     1139.51     62.30 o 
  15   1   3       86.34       92.06     46.48 o 
  16   1   3      337.45      373.46     58.21 o 
  17   1   3       23.27      -54.12     54.12 o 
 -17   2   3       52.68       94.08     55.84 o 
 -16   2   3      162.66      152.59     53.63 o 
 -15   2   3       46.89       23.19     44.91 o 
 -14   2   3      241.93      270.13     45.54 o 
 -13   2   3      545.57      529.51     50.30 o 
 -12   2   3       69.60       37.17     26.68 o 
 -11   2   3      711.28      771.38     38.74 o 
 -10   2   3     2154.03     2029.29     50.72 o 
  -9   2   3      274.95      248.20     18.13 o 
  -8   2   3     1297.78     1203.01     51.71 o 
  -7   2   3     2718.53     2679.66     51.09 o 
  -6   2   3     9334.29     9881.89    157.75 o 
  -5   2   3     1064.56     1154.03     26.28 o 
  -4   2   3     6346.79     6676.80    101.33 o 
  -3   2   3     2087.80     1993.24     33.05 o 
  -2   2   3    35988.74    41859.51    551.39 o 
  -1   2   3     4458.69     5304.51     75.17 o 
   0   2   3    27607.96    33964.27    525.46 o 
   1   2   3     3689.84     4470.60    114.93 o 
   2   2   3    33143.56    39581.69    900.52 o 
   3   2   3     1752.49     1791.69     61.83 o 
   4   2   3     6623.96     6875.83    135.69 o 
   5   2   3     1250.26     1348.86     30.78 o 
   6   2   3     8835.70     9601.92    179.91 o 
   7   2   3     2758.85     2696.08     57.41 o 
   8   2   3     1360.96     1331.10     48.90 o 
   9   2   3      254.49      226.70     28.13 o 
  10   2   3     2146.53     2038.28     51.83 o 
  11   2   3      636.83      693.16     33.04 o 
  12   2   3       85.73       63.11     36.36 o 
  13   2   3      608.35      596.51     77.76 o 
  14   2   3      237.56      319.78     39.07 o 
  15   2   3       42.20      -43.87     43.87 o 
  16   2   3      156.87      180.89     51.12 o 
  17   2   3       50.16       17.06     70.06 o 
 -17   3   3       53.87       -6.32     55.87 o 
 -16   3   3      440.56      531.60     79.43 o 
 -15   3   3      128.06      122.99     74.31 o 
 -14   3   3      179.76      135.86     43.46 o 
 -13   3   3      585.27      635.80     61.61 o 
 -12   3   3     1112.71     1198.93     55.85 o 
 -11   3   3     1512.73     1440.03     49.67 o 
 -10   3   3      221.93      295.93     27.65 o 
  -9   3   3      417.44      333.42     27.07 o 
  -8   3   3     4839.21     4897.48     87.54 o 
  -7   3   3       61.59       57.08     16.78 o 
  -6   3   3     7279.63     6966.22    118.71 o 
  -5   3   3    10538.15    11798.31    173.20 o 
  -4   3   3     1071.82     1014.36     21.52 o 
  -3   3   3     3400.35     3421.92     49.19 o 
  -2   3   3    25243.16    28248.36    375.03 o 
  -1   3   3     8781.29    10915.85    155.28 o 
   0   3   3    14831.86    16425.30    280.83 o 
   1   3   3     7904.67    10184.14    205.50 o 
   2   3   3    24166.22    27198.84    613.52 o 
   3   3   3     3069.56     3150.40     81.62 o 
   4   3   3     1178.68     1045.22     33.71 o 
   5   3   3    10105.81    11509.26    265.82 o 
   6   3   3     7858.96     7514.55    132.42 o 
   7   3   3       93.24       97.19     15.22 o 
   8   3   3     5199.42     5118.95     98.40 o 
   9   3   3      404.31      367.98     24.27 o 
  10   3   3      237.10      283.06     25.18 o 
  11   3   3     1601.34     1490.58     45.30 o 
  12   3   3     1010.38      975.02     44.59 o 
  13   3   3      625.10      701.50     45.44 o 
  14   3   3      186.83      189.45     37.50 o 
  15   3   3      113.91      105.86     46.24 o 
  16   3   3      454.27      503.65     62.51 o 
  17   3   3       67.50      -66.56     72.39 o 
 -17   4   3        3.50      -62.94     62.94 o 
 -16   4   3       57.75       78.16     51.00 o 
 -15   4   3      134.79      167.74     48.48 o 
 -14   4   3      118.84      116.63     42.60 o 
 -13   4   3      161.11      153.78     39.61 o 
 -12   4   3      401.80      413.03     45.09 o 
 -11   4   3      363.69      392.41     40.87 o 
 -10   4   3     5722.87     5606.31    127.10 o 
  -9   4   3     3073.21     3068.79     59.76 o 
  -8   4   3     2409.78     2537.29     49.62 o 
  -7   4   3      658.00      558.03     20.91 o 
  -6   4   3     7740.21     8465.77    136.76 o 
  -5   4   3     1850.25     2215.55     70.44 o 
  -4   4   3     1107.20      981.35     27.78 o 
  -3   4   3    16759.10    16932.67    216.62 o 
  -2   4   3    15842.07    16518.87    221.90 o 
  -1   4   3     4286.64     4475.27     64.67 o 
   0   4   3     5564.08     5712.39    101.30 o 
   1   4   3     3588.15     3818.56     85.89 o 
   2   4   3    15500.58    16121.52    314.66 o 
   3   4   3    17074.00    17049.46    549.34 o 
   4   4   3     1009.77      914.14     33.18 o 
   5   4   3     1971.67     2357.51    107.39 o 
   6   4   3     7482.81     8126.11    168.94 o 
   7   4   3      739.23      705.56     25.44 o 
   8   4   3     2309.08     2310.00     55.24 o 
   9   4   3     2897.85     2997.01     67.42 o 
  10   4   3     5982.71     5889.38    115.19 o 
  11   4   3      368.29      368.26     29.21 o 
  12   4   3      492.64      555.18     34.75 o 
  13   4   3      158.72       75.42     31.73 o 
  14   4   3      130.21       93.91     36.47 o 
  15   4   3      145.86      162.66     40.42 o 
  16   4   3       58.84       75.83     66.37 o 
  17   4   3        3.42      -31.71     74.60 o 
 -16   5   3      127.37      150.40     97.57 o 
 -15   5   3      232.72      238.35     67.32 o 
 -14   5   3      236.55      319.89     47.48 o 
 -13   5   3      774.80      857.34     59.12 o 
 -12   5   3      970.43      828.57     50.60 o 
 -11   5   3       41.00       35.30     30.82 o 
 -10   5   3      431.98      435.99     28.63 o 
  -9   5   3      480.27      535.13     24.63 o 
  -8   5   3      406.71      370.99     19.95 o 
  -7   5   3     3230.64     3223.81     55.32 o 
  -6   5   3     2836.14     2623.90     43.98 o 
  -5   5   3     6311.96     6632.64     96.57 o 
  -4   5   3    11262.98    11683.76    160.82 o 
  -3   5   3     1883.74     1702.77     28.13 o 
  -2   5   3     6941.51     7196.11    100.77 o 
  -1   5   3    10675.61    11513.60    182.99 o 
   0   5   3     5133.49     5673.93    101.73 o 
   1   5   3    10782.11    11709.99    201.92 o 
   2   5   3     7257.47     7376.63    144.49 o 
   3   5   3     1920.35     1742.83     41.80 o 
   4   5   3    11440.85    11606.21    265.18 o 
   5   5   3     6623.00     6992.98    160.53 o 
   6   5   3     2903.41     2744.67     74.64 o 
   7   5   3     3154.94     3064.78     75.27 o 
   8   5   3      357.89      330.25     25.76 o 
   9   5   3      585.09      611.13     42.34 o 
  10   5   3      385.40      411.49     35.11 o 
  11   5   3       21.28      -10.77     23.63 o 
  12   5   3      985.66      876.97     38.44 o 
  13   5   3      706.05      725.20     47.52 o 
  14   5   3      208.95      316.96     49.77 o 
  15   5   3      218.88      267.44     43.44 o 
  16   5   3      151.18       85.14     68.80 o 
 -16   6   3       50.17        6.62     45.18 o 
 -15   6   3       28.01       14.16     45.99 o 
 -14   6   3      389.45      385.51     51.53 o 
 -13   6   3      577.28      689.08     56.47 o 
 -12   6   3      257.49      219.72     40.08 o 
 -11   6   3       27.99        1.77     26.54 o 
 -10   6   3     2500.83     2609.63     70.52 o 
  -9   6   3     2558.45     2542.28     54.53 o 
  -8   6   3     1392.07     1341.32     30.78 o 
  -7   6   3     2027.23     2132.05     45.42 o 
  -6   6   3     4897.38     4851.40     78.74 o 
  -5   6   3     4664.85     4205.43     68.76 o 
  -4   6   3     5286.37     5850.53     83.66 o 
  -3   6   3     1589.06     1401.11     24.89 o 
  -2   6   3      760.79      754.79     19.29 o 
  -1   6   3     1059.71     1200.55     23.67 o 
   0   6   3    19303.54    19898.61    341.77 o 
   1   6   3      836.33     1006.21     26.64 o 
   2   6   3      797.70      823.43     34.29 o 
   3   6   3     1615.67     1433.47     40.70 o 
   4   6   3     5100.55     5716.01    119.74 o 
   5   6   3     4711.23     4261.14     91.48 o 
   6   6   3     4935.21     4827.62    103.98 o 
   7   6   3     2121.90     2241.67     57.81 o 
   8   6   3     1203.09     1113.05     41.19 o 
   9   6   3     2569.62     2581.76     68.06 o 
  10   6   3     2379.47     2489.02     69.12 o 
  11   6   3       48.17        8.84     25.16 o 
  12   6   3      215.92      250.31     42.04 o 
  13   6   3      575.97      694.68     53.25 o 
  14   6   3      407.69      377.68     48.69 o 
  15   6   3       26.07       -9.87     53.67 o 
  16   6   3       42.06        0.69     70.26 o 
 -16   7   3      154.13      124.28     47.78 o 
 -15   7   3      297.28      315.25     45.99 o 
 -14   7   3       62.08      105.07     38.79 o 
 -13   7   3      328.10      361.33     44.59 o 
 -12   7   3        4.38       -6.14     29.08 o 
 -11   7   3      149.59      179.87     34.65 o 
 -10   7   3       30.09       15.10     22.84 o 
  -9   7   3      185.39      147.28     22.74 o 
  -8   7   3     1151.73     1082.46     30.69 o 
  -7   7   3    10219.30    10144.08    166.55 o 
  -6   7   3     1145.97     1078.76     26.73 o 
  -5   7   3    12224.99    12825.34    180.97 o 
  -4   7   3    11052.10    12269.61    182.29 o 
  -3   7   3    11596.28    12222.96    183.19 o 
  -2   7   3     2218.42     2175.03     41.75 o 
  -1   7   3     2638.37     2746.70     50.07 o 
   0   7   3     1242.88     1630.42     36.28 o 
   1   7   3     2817.27     2908.09     56.59 o 
   2   7   3     2387.73     2355.67     47.97 o 
   3   7   3    12027.17    12658.16    216.92 o 
   4   7   3    10853.69    12315.90    242.40 o 
   5   7   3    12788.47    13522.61    258.23 o 
   6   7   3     1145.24     1128.92     52.30 o 
   7   7   3    10000.52     9908.38    203.17 o 
   8   7   3      986.82      900.06     31.83 o 
   9   7   3      164.53      169.91     25.08 o 
  10   7   3       23.65      -17.56     23.58 o 
  11   7   3      172.17      171.65     29.76 o 
  12   7   3        6.43        4.46     31.73 o 
  13   7   3      404.51      391.77     40.42 o 
  14   7   3       58.96       18.97     62.19 o 
  15   7   3      335.17      282.26     64.68 o 
  16   7   3      150.62      180.05    111.55 o 
 -16   8   3       18.79       30.50     49.81 o 
 -15   8   3      163.21      135.47     43.65 o 
 -14   8   3      151.71       87.83     39.49 o 
 -13   8   3     1278.95     1243.11     55.41 o 
 -12   8   3      820.27      913.89     49.98 o 
 -11   8   3      467.79      379.94     32.90 o 
 -10   8   3      697.97      737.20     37.47 o 
  -9   8   3     1072.41     1068.86     38.87 o 
  -8   8   3      601.58      519.27     24.79 o 
  -7   8   3      265.45      268.68     18.06 o 
  -6   8   3      107.72       73.96     11.82 o 
  -5   8   3      134.79      116.21     16.27 o 
  -4   8   3     3044.89     2829.33     63.49 o 
  -3   8   3     9187.54     9283.42    152.74 o 
  -2   8   3     8503.18     8951.18    141.26 o 
  -1   8   3     2674.88     3100.19     53.49 o 
   0   8   3     4183.30     3773.99     65.58 o 
   1   8   3     2376.89     2774.19     59.27 o 
   2   8   3     8089.82     8423.41    141.12 o 
   3   8   3     9599.16     9589.51    167.76 o 
   4   8   3     2915.41     2742.42     63.37 o 
   5   8   3      177.77      133.72     14.51 o 
   6   8   3      128.22       99.67     17.65 o 
   7   8   3      272.12      265.67     29.16 o 
   8   8   3      479.68      386.50     24.74 o 
   9   8   3     1372.96     1350.41     46.14 o 
  10   8   3      571.41      574.87     39.34 o 
  11   8   3      381.17      341.12     43.74 o 
  12   8   3      875.94      902.30     45.71 o 
  13   8   3     1325.20     1411.33     56.06 o 
  14   8   3      177.66      156.05     55.15 o 
  15   8   3      178.54      172.01     61.47 o 
  16   8   3       16.38       68.18     67.43 o 
 -16   9   3        5.67       -0.53     56.42 o 
 -15   9   3      293.11      268.79     48.10 o 
 -14   9   3        4.17      -37.66     37.66 o 
 -13   9   3      356.93      448.73     54.85 o 
 -12   9   3      510.46      543.84     44.57 o 
 -11   9   3     2179.63     1972.27     57.53 o 
 -10   9   3      703.94      783.23     37.64 o 
  -9   9   3      188.44      158.36     24.52 o 
  -8   9   3      143.09       77.17     20.43 o 
  -7   9   3     1774.77     1839.95     43.02 o 
  -6   9   3      820.40      733.90     25.85 o 
  -5   9   3     6994.68     7014.45    106.78 o 
  -4   9   3     2365.01     2526.93     45.16 o 
  -3   9   3     5084.77     5132.09     87.40 o 
  -2   9   3     7069.46     7576.47    123.83 o 
  -1   9   3      574.04      629.30     23.38 o 
   0   9   3        6.31        0.77      8.63 o 
   1   9   3      696.82      783.22     24.69 o 
   2   9   3     7101.05     7396.97    123.80 o 
   3   9   3     4939.75     5011.15     87.61 o 
   4   9   3     2186.49     2372.54     52.60 o 
   5   9   3     6378.37     6454.15    125.55 o 
   6   9   3      685.33      640.29     26.27 o 
   7   9   3     1794.88     1856.22     52.50 o 
   8   9   3      153.35      131.80     21.84 o 
   9   9   3      141.88      162.81     27.87 o 
  10   9   3      755.08      822.63     41.45 o 
  11   9   3     2255.75     2176.21     66.85 o 
  12   9   3      445.29      440.42     45.42 o 
  13   9   3      348.86      470.31     44.32 o 
  14   9   3        7.29       52.21     55.35 o 
  15   9   3      293.74      226.97     65.63 o 
  16   9   3        4.35       36.74     94.91 o 
 -15  10   3       51.38       38.33     52.10 o 
 -14  10   3       94.44       66.01     45.66 o 
 -13  10   3      249.09      215.65     91.05 o 
 -12  10   3      788.18      909.06     53.82 o 
 -11  10   3      638.97      646.03     45.45 o 
 -10  10   3      382.77      445.93     38.57 o 
  -9  10   3     1461.69     1477.02     53.98 o 
  -8  10   3      856.56      830.71     37.99 o 
  -7  10   3       93.45       20.67     18.67 o 
  -6  10   3      795.10      842.49     28.36 o 
  -5  10   3     2553.51     2511.15     45.33 o 
  -4  10   3      203.77      189.49     14.85 o 
  -3  10   3     1560.25     1561.53     34.48 o 
  -2  10   3     4242.14     4254.27     74.73 o 
  -1  10   3    11554.05    11470.82    184.89 o 
   0  10   3     6321.04     6586.22    110.60 o 
   1  10   3    11481.95    11381.87    184.98 o 
   2  10   3     4192.78     4144.33     74.62 o 
   3  10   3     1485.04     1466.28     34.34 o 
   4  10   3      210.55      204.02     33.15 o 
   5  10   3     2207.28     2096.37     51.91 o 
   6  10   3      795.49      825.22     29.43 o 
   7  10   3       99.07       93.98     17.84 o 
   8  10   3      971.99      948.12     39.06 o 
   9  10   3     1753.33     1740.44     49.39 o 
  10  10   3      464.24      522.33     39.62 o 
  11  10   3      665.86      729.79     45.96 o 
  12  10   3      795.21      922.52     53.33 o 
  13  10   3      266.26      224.72     49.32 o 
  14  10   3      113.45       16.40     57.01 o 
  15  10   3       47.29      -62.15     62.15 o 
 -15  11   3      164.15      238.24     57.31 o 
 -14  11   3       95.92       91.59     62.44 o 
 -13  11   3       48.67       41.89     55.19 o 
 -12  11   3      345.88      373.09     42.62 o 
 -11  11   3      534.31      527.68     43.99 o 
 -10  11   3       16.79        9.10     29.94 o 
  -9  11   3     3258.33     3318.76     86.27 o 
  -8  11   3      546.23      588.64     34.30 o 
  -7  11   3      653.26      650.06     32.16 o 
  -6  11   3      629.21      691.76     26.92 o 
  -5  11   3     1996.02     1942.00     40.15 o 
  -4  11   3     1377.53     1242.02     32.18 o 
  -3  11   3     2049.95     1933.32     41.08 o 
  -2  11   3     2732.37     2470.45     49.93 o 
  -1  11   3     1572.34     1575.98     36.16 o 
   0  11   3     1394.92     1574.32     36.71 o 
   1  11   3     1644.34     1687.00     46.67 o 
   2  11   3     2803.04     2590.70     50.34 o 
   3  11   3     1987.67     1823.03     40.80 o 
   4  11   3     1385.30     1289.12     32.71 o 
   5  11   3     1961.54     1913.57     54.02 o 
   6  11   3      488.92      559.92     31.84 o 
   7  11   3      598.66      651.92     29.30 o 
   8  11   3      523.73      575.69     52.48 o 
   9  11   3     3203.17     3247.13     86.93 o 
  10  11   3       17.27       28.14     28.92 o 
  11  11   3      541.04      487.42     42.51 o 
  12  11   3      323.32      271.82     48.45 o 
  13  11   3       28.92       70.64     53.11 o 
  14  11   3       75.64       40.70     50.78 o 
  15  11   3      197.59      181.90     74.23 o 
 -14  12   3       72.34      105.45     53.74 o 
 -13  12   3      485.43      619.95     59.66 o 
 -12  12   3      125.73       90.75     39.00 o 
 -11  12   3      597.62      636.84     48.18 o 
 -10  12   3      427.34      462.26     58.30 o 
  -9  12   3     2369.11     2372.92     70.52 o 
  -8  12   3      285.59      313.88     29.46 o 
  -7  12   3       94.98       -3.15     21.67 o 
  -6  12   3      569.61      578.61     31.31 o 
  -5  12   3      410.71      434.46     28.04 o 
  -4  12   3       97.18       67.09     16.52 o 
  -3  12   3     2355.31     2595.98     53.68 o 
  -2  12   3     1978.69     1939.11     42.91 o 
  -1  12   3     3179.13     3078.43     58.63 o 
   0  12   3     1962.42     1898.23     46.86 o 
   1  12   3     3077.85     2974.00     65.64 o 
   2  12   3     2082.84     2019.49     49.17 o 
   3  12   3     2540.95     2780.97     61.32 o 
   4  12   3      109.74       75.79     19.25 o 
   5  12   3      452.90      468.83     33.37 o 
   6  12   3      530.76      558.25     33.07 o 
   7  12   3      144.19      116.52     23.53 o 
   8  12   3      240.91      247.71     45.60 o 
   9  12   3     2359.32     2357.26     71.12 o 
  10  12   3      489.78      598.45     57.15 o 
  11  12   3      695.76      794.33     50.09 o 
  12  12   3      100.73       39.92     43.83 o 
  13  12   3      475.43      476.11    107.12 o 
  14  12   3       61.92       56.51     53.47 o 
 -14  13   3      109.14      184.98    101.61 o 
 -13  13   3      363.31      498.11     58.60 o 
 -12  13   3       42.64      119.45     40.34 o 
 -11  13   3      824.71      853.27     58.06 o 
 -10  13   3       34.11      -17.14     36.53 o 
  -9  13   3      191.56      187.15     33.80 o 
  -8  13   3     1103.97     1105.27     42.57 o 
  -7  13   3      609.94      613.24     35.80 o 
  -6  13   3      726.16      784.48     35.14 o 
  -5  13   3      268.01      262.64     21.99 o 
  -4  13   3     1456.14     1368.22     36.63 o 
  -3  13   3     2542.39     2568.36     60.60 o 
  -2  13   3     1864.39     1874.13     50.16 o 
  -1  13   3     1479.12     1543.71     43.71 o 
   0  13   3       37.83       23.23     15.97 o 
   1  13   3     1742.00     1712.53     44.47 o 
   2  13   3     1747.27     1738.42     46.69 o 
   3  13   3     2726.19     2713.21     61.77 o 
   4  13   3     1568.70     1509.87     75.08 o 
   5  13   3      337.29      368.76     30.96 o 
   6  13   3      683.10      773.28     37.79 o 
   7  13   3      665.19      739.86     47.31 o 
   8  13   3     1136.87     1087.18     54.45 o 
   9  13   3      196.59      196.57     33.81 o 
  10  13   3       33.05      -24.83     31.21 o 
  11  13   3      787.41      817.43     63.14 o 
  12  13   3       39.99       19.30     43.99 o 
  13  13   3      365.77      458.05     72.52 o 
  14  13   3      122.89       95.26     82.43 o 
 -14  14   3       61.16       92.44     70.51 o 
 -13  14   3      356.17      272.42     78.06 o 
 -12  14   3        2.10      -40.01     40.01 o 
 -11  14   3      405.52      437.38     45.08 o 
 -10  14   3       34.36       61.16     35.37 o 
  -9  14   3      684.56      728.90     46.12 o 
  -8  14   3      484.10      534.89     36.89 o 
  -7  14   3      425.34      392.10     36.84 o 
  -6  14   3     2138.88     2084.20     63.59 o 
  -5  14   3      551.73      621.63     44.16 o 
  -4  14   3      150.46      127.96     21.09 o 
  -3  14   3     2938.30     2929.32     67.46 o 
  -2  14   3      665.06      682.59     30.34 o 
  -1  14   3     1358.87     1267.36     39.01 o 
   0  14   3     1239.17     1218.90     38.38 o 
   1  14   3     1323.75     1204.53     38.89 o 
   2  14   3      678.55      675.69     30.44 o 
   3  14   3     3015.43     2965.16     68.26 o 
   4  14   3      129.55      122.65     21.85 o 
   5  14   3      530.09      595.18     36.04 o 
   6  14   3     2054.98     1980.15     60.86 o 
   7  14   3      377.42      418.61     41.93 o 
   8  14   3      500.87      517.64     84.31 o 
   9  14   3      609.93      638.06     52.02 o 
  10  14   3       33.36       34.62     33.09 o 
  11  14   3      375.68      425.55     53.29 o 
  12  14   3        1.63      -40.10     45.81 o 
  13  14   3      409.47      447.83     61.17 o 
  14  14   3       66.15       67.63     73.95 o 
 -13  15   3       22.61        1.28     64.87 o 
 -12  15   3       24.40      -21.36     58.69 o 
 -11  15   3       83.76       69.52     66.08 o 
 -10  15   3      209.65      226.94     59.17 o 
  -9  15   3      479.46      388.55     48.04 o 
  -8  15   3      673.26      732.34     48.13 o 
  -7  15   3      686.84      775.17     46.22 o 
  -6  15   3     1271.03     1301.44     52.72 o 
  -5  15   3      547.42      534.82     45.15 o 
  -4  15   3     3096.96     3202.24     74.24 o 
  -3  15   3     1923.92     1988.22     51.52 o 
  -2  15   3      131.35      120.74     21.43 o 
  -1  15   3      974.21      963.08     35.41 o 
   0  15   3     1273.90     1198.76     39.95 o 
   1  15   3      860.02      859.90     34.60 o 
   2  15   3      204.65      170.40     22.91 o 
   3  15   3     1613.86     1716.17     50.82 o 
   4  15   3     3291.87     3320.88     75.62 o 
   5  15   3      469.97      598.80     37.95 o 
   6  15   3     1397.50     1532.86     74.58 o 
   7  15   3      672.76      805.25     51.66 o 
   8  15   3      758.43      764.79     53.12 o 
   9  15   3      527.81      488.61     97.09 o 
  10  15   3      212.22      218.14     46.86 o 
  11  15   3       74.66       -8.80     44.88 o 
  12  15   3       26.18      -23.12     69.18 o 
  13  15   3       17.53       12.94     56.67 o 
 -12  16   3       83.59       57.78     65.20 o 
 -11  16   3      398.82      578.67    110.38 o 
 -10  16   3      495.00      576.42     72.09 o 
  -9  16   3      294.04      298.68     58.18 o 
  -8  16   3      102.97       61.22     41.74 o 
  -7  16   3      752.74      708.35     56.72 o 
  -6  16   3      210.80      100.93     37.56 o 
  -5  16   3      145.31      136.72     35.72 o 
  -4  16   3      246.40      203.33     41.81 o 
  -3  16   3     1874.03     1772.08     49.82 o 
  -2  16   3      194.52      185.55     28.81 o 
  -1  16   3     1292.54     1412.09     43.42 o 
   0  16   3      242.51      243.49     25.54 o 
   1  16   3     1023.67     1132.46     46.84 o 
   2  16   3      271.57      299.00     27.75 o 
   3  16   3     1721.67     1615.11     49.79 o 
   4  16   3      236.10      184.56     26.13 o 
   5  16   3      222.71      213.17     31.13 o 
   6  16   3      220.82      231.96     48.51 o 
   7  16   3      723.01      812.53     55.09 o 
   8  16   3       96.46       59.77     39.22 o 
   9  16   3      312.65      383.65     63.28 o 
  10  16   3      483.86      455.46     56.74 o 
  11  16   3      336.14      303.04     54.23 o 
  12  16   3       85.86       63.79     54.12 o 
 -12  17   3       84.39      -66.69     66.69 o 
 -11  17   3       40.29      -35.63     60.30 o 
 -10  17   3        7.62      -56.75     56.75 o 
  -9  17   3      129.39       96.22     57.75 o 
  -8  17   3      164.32      129.64     80.82 o 
  -7  17   3      149.14      205.66     49.38 o 
  -6  17   3      252.05      189.50     41.89 o 
  -5  17   3      181.16      139.90     89.22 o 
  -4  17   3     2103.18     1989.01     95.43 o 
  -3  17   3      232.94      243.45     62.39 o 
  -2  17   3      654.40      757.53     43.18 o 
  -1  17   3     2024.10     1999.82     93.40 o 
   0  17   3      103.41      123.80     24.70 o 
   1  17   3     1991.06     2020.09     60.88 o 
   2  17   3      603.64      627.81     36.85 o 
   3  17   3      238.33      266.70     42.98 o 
   4  17   3     2075.48     2044.52     57.91 o 
   5  17   3      144.83      189.08     34.02 o 
   6  17   3      229.59      220.38     40.20 o 
   7  17   3      145.13      183.34     41.23 o 
   8  17   3      205.01      268.37     46.11 o 
   9  17   3      126.52      181.43     77.04 o 
  10  17   3        7.48      -16.84     64.34 o 
  11  17   3       49.57       17.27     51.18 o 
  12  17   3      110.51       88.47     57.85 o 
 -11  18   3       83.11      186.83     72.15 o 
 -10  18   3      229.03      301.72     78.95 o 
  -9  18   3      158.71      150.41     59.99 o 
  -8  18   3      285.33      218.76     56.53 o 
  -7  18   3       36.94       26.02     41.32 o 
  -6  18   3     1406.17     1233.82     65.57 o 
  -5  18   3      142.35       87.76     48.88 o 
  -4  18   3      328.52      291.62     68.48 o 
  -3  18   3      354.60      352.29     43.73 o 
  -2  18   3      979.10      891.25     45.35 o 
  -1  18   3      442.07      561.13     41.22 o 
   0  18   3     1215.44     1199.80     50.92 o 
   1  18   3      477.02      577.43     44.22 o 
   2  18   3      854.82      850.40     46.33 o 
   3  18   3      419.77      406.92     38.44 o 
   4  18   3      311.67      397.78     38.42 o 
   5  18   3      132.07      139.92     37.35 o 
   6  18   3     1422.93     1267.98    113.12 o 
   7  18   3       29.30       25.14     41.02 o 
   8  18   3      300.72      223.57     60.13 o 
   9  18   3      132.21       29.12     94.02 o 
  10  18   3      212.99      201.55     52.69 o 
  11  18   3       97.71      126.29    160.15 o 
 -10  19   3       10.59      -30.68     64.39 o 
  -9  19   3       71.78      108.23     64.04 o 
  -8  19   3      690.93      665.86     62.21 o 
  -7  19   3      405.83      378.30     53.03 o 
  -6  19   3      120.72       38.80     42.40 o 
  -5  19   3      569.21      499.69     66.70 o 
  -4  19   3      773.07      710.49     76.75 o 
  -3  19   3      201.96      335.23     55.81 o 
  -2  19   3      121.73       99.73     37.61 o 
  -1  19   3      243.59      182.63     37.52 o 
   0  19   3       29.03      -13.55     30.02 o 
   1  19   3      206.76      218.40     35.16 o 
   2  19   3      131.94       94.78     32.69 o 
   3  19   3      134.21      142.16     43.86 o 
   4  19   3      850.42      953.42     52.75 o 
   5  19   3      637.16      693.87    107.64 o 
   6  19   3       98.34       46.83     61.56 o 
   7  19   3      344.82      443.04     95.32 o 
   8  19   3      695.60      799.11    116.82 o 
   9  19   3       56.59      -39.58     82.58 o 
  10  19   3        7.66      -11.69     61.70 o 
  -9  20   3       88.22       83.86     67.89 o 
  -8  20   3      123.68      123.35     51.55 o 
  -7  20   3      188.58      148.67     50.66 o 
  -6  20   3      178.25      125.88     46.46 o 
  -5  20   3       89.89       23.25     52.63 o 
  -4  20   3       89.34       54.86     53.97 o 
  -3  20   3       30.35       -7.37     50.08 o 
  -2  20   3     1233.26     1299.46     67.87 o 
  -1  20   3       70.42        3.80     37.36 o 
   0  20   3      368.12      453.17     42.81 o 
   1  20   3       73.36       44.19     33.68 o 
   2  20   3     1279.24     1210.32     55.18 o 
   3  20   3       36.82       -7.08     34.62 o 
   4  20   3      103.15      107.68     36.23 o 
   5  20   3       76.84       32.43     51.05 o 
   6  20   3      203.56      158.18     82.99 o 
   7  20   3      170.45      188.03     88.88 o 
   8  20   3      140.37      -11.09     87.10 o 
   9  20   3       84.69      189.27     98.47 o 
  -8  21   3      162.49      156.87     55.99 o 
  -7  21   3      163.42      154.58     53.56 o 
  -6  21   3        3.53       28.02     81.49 o 
  -5  21   3      374.93      370.28     71.76 o 
  -4  21   3      367.26      411.52     67.73 o 
  -3  21   3      386.63      367.19     84.16 o 
  -2  21   3       12.87       63.04     51.59 o 
  -1  21   3       10.23      -12.10     39.52 o 
   0  21   3      477.35      601.84     57.19 o 
   1  21   3       18.34        8.32     35.15 o 
   2  21   3       19.38       14.34     35.24 o 
   3  21   3      386.65      434.09     46.37 o 
   4  21   3      388.17      431.96     92.57 o 
   5  21   3      415.62      474.73     68.58 o 
   6  21   3        6.19       -8.63     85.05 o 
   7  21   3      179.96      305.81     97.78 o 
   8  21   3      148.08      229.67     98.19 o 
  -7  22   3       35.92      -59.42     59.42 o 
  -6  22   3      445.42      490.17     64.27 o 
  -5  22   3       51.81       58.23     51.33 o 
  -4  22   3       32.95       32.95     61.42 o 
  -3  22   3       42.46       64.09     57.59 o 
  -2  22   3      629.79      632.99     76.85 o 
  -1  22   3       20.84      -45.08     45.08 o 
   0  22   3       93.54       92.40     45.70 o 
   1  22   3       22.22       -8.84     42.88 o 
   2  22   3      572.26      631.89     53.45 o 
   3  22   3       32.76       16.87     40.04 o 
   4  22   3       40.17       30.96     46.96 o 
   5  22   3       55.96      -48.62     84.50 o 
   6  22   3      455.85      572.73    116.27 o 
   7  22   3       32.91       23.01     87.79 o 
  -5  23   3      123.45       32.47     53.99 o 
  -4  23   3      386.21      398.78    107.64 o 
  -3  23   3      156.88       48.18     63.51 o 
  -2  23   3      237.96      192.19     65.88 o 
  -1  23   3      112.71      108.03     50.12 o 
   0  23   3      698.55      936.21     71.82 o 
   1  23   3      123.31       85.52     48.70 o 
   2  23   3      243.26      333.41     49.01 o 
   3  23   3      161.38      182.63     54.09 o 
   4  23   3      413.10      540.44    117.09 o 
   5  23   3      113.75       14.52     93.95 o 
  -2  24   3       79.55       19.45     99.97 o 
  -1  24   3       26.64       82.37     69.71 o 
   0  24   3       83.86      169.53     61.59 o 
   1  24   3       31.72       -1.84     53.95 o 
   2  24   3      104.67       73.81     68.15 o 
   0   0   4     2362.30     2120.96     51.68 o 
   1   0   4    53217.21    72556.77   1117.83 o 
   2   0   4      175.51      168.17     14.21 o 
   3   0   4     6629.68     8419.30    134.05 o 
   4   0   4     2927.66     2720.54     47.95 o 
   5   0   4    11333.02    11117.91    177.47 o 
   6   0   4        1.66       -2.45      9.10 o 
   7   0   4     1827.81     1553.02     34.01 o 
   8   0   4    11275.65    11831.98    192.04 o 
   9   0   4      239.46      217.90     20.72 o 
  10   0   4     2631.83     2687.15     62.27 o 
  11   0   4      137.78      100.39     22.57 o 
  12   0   4       50.65       -5.07     26.07 o 
  13   0   4      511.67      546.53     50.55 o 
  14   0   4      228.25      299.58     48.75 o 
  15   0   4       51.24       14.70     45.10 o 
  16   0   4        1.06      -52.14     52.14 o 
  17   0   4      126.06      138.70     58.50 o 
 -17   1   4       40.39       80.15     58.33 o 
 -16   1   4       20.84       -4.20     50.34 o 
 -15   1   4      523.46      650.57     60.19 o 
 -14   1   4        4.53      -38.18     38.18 o 
 -13   1   4      547.29      513.52     51.58 o 
 -12   1   4       49.55       27.90     32.45 o 
 -11   1   4      602.85      571.80     36.60 o 
 -10   1   4     1694.79     1602.70     44.07 o 
  -9   1   4     5626.65     5828.35    114.55 o 
  -8   1   4      367.76      358.58     27.24 o 
  -7   1   4     2000.17     1817.65     37.77 o 
  -6   1   4     9043.31     9014.14    142.46 o 
  -5   1   4     2978.37     2555.45     48.84 o 
  -4   1   4     4885.59     5397.26     81.91 o 
  -3   1   4     4574.03     4769.52     74.70 o 
  -2   1   4     9721.04    10995.75    161.18 o 
  -1   1   4    11420.74    12776.29    191.29 o 
   0   1   4      172.07      215.30     11.10 o 
   1   1   4    10255.05    11619.41    190.85 o 
   2   1   4    10152.59    11186.49    191.45 o 
   3   1   4     4217.54     4299.28     92.54 o 
   4   1   4     4982.57     5339.76    108.25 o 
   5   1   4     3428.01     2912.29     49.60 o 
   6   1   4     8479.88     8438.68    141.87 o 
   7   1   4     1979.38     1779.62     44.22 o 
   8   1   4      354.72      389.95     23.07 o 
   9   1   4     5832.62     6087.61    115.67 o 
  10   1   4     1711.55     1542.57     44.21 o 
  11   1   4      551.71      597.00     32.55 o 
  12   1   4       38.28       54.65     27.78 o 
  13   1   4      514.56      500.65     49.51 o 
  14   1   4        2.53       -9.12     40.64 o 
  15   1   4      528.28      605.49     59.37 o 
  16   1   4       21.00        0.34     50.10 o 
  17   1   4       37.95       78.86     58.77 o 
 -17   2   4       41.75      -30.42     56.60 o 
 -16   2   4      102.61       79.12     53.88 o 
 -15   2   4      341.43      317.90     53.24 o 
 -14   2   4      152.34      108.08     44.23 o 
 -13   2   4      817.44      919.67     57.30 o 
 -12   2   4     1345.67     1374.38     83.85 o 
 -11   2   4     1719.12     1739.27     54.30 o 
 -10   2   4     1224.69     1093.91     36.60 o 
  -9   2   4     1137.64     1027.29     30.18 o 
  -8   2   4     1462.35     1450.54     33.82 o 
  -7   2   4     1484.29     1447.81     46.05 o 
  -6   2   4      316.25      313.98     29.65 o 
  -5   2   4      658.78      640.18     16.66 o 
  -4   2   4      291.27      345.06     11.08 o 
  -3   2   4     6643.34     6053.86     86.63 o 
  -2   2   4    40353.48    44981.33    606.54 o 
  -1   2   4     3718.66     5087.26     72.54 o 
   0   2   4      315.56      352.35     16.36 o 
   1   2   4     3238.78     4452.02     85.20 o 
   2   2   4    41586.02    46547.57    993.28 o 
   3   2   4     7172.66     6578.88    144.31 o 
   4   2   4      297.28      394.31     20.78 o 
   5   2   4      654.08      627.84     44.43 o 
   6   2   4      341.76      323.86     23.08 o 
   7   2   4     1552.41     1502.48     38.01 o 
   8   2   4     1363.73     1310.09     37.90 o 
   9   2   4     1256.56     1164.65     35.95 o 
  10   2   4     1411.23     1212.51     38.46 o 
  11   2   4     1663.47     1629.18     48.17 o 
  12   2   4     1309.62     1316.92     50.52 o 
  13   2   4      767.99      799.92     46.47 o 
  14   2   4      154.46       84.23     48.35 o 
  15   2   4      335.34      403.29     54.87 o 
  16   2   4      106.98       74.98     51.68 o 
  17   2   4       36.21       42.50     68.65 o 
 -17   3   4       88.38      234.95     61.94 o 
 -16   3   4       70.26       85.44     52.90 o 
 -15   3   4      288.37      277.63     51.50 o 
 -14   3   4      465.17      514.11     54.07 o 
 -13   3   4      771.12      828.69     58.56 o 
 -12   3   4       60.77       20.27     43.67 o 
 -11   3   4      193.65      238.66     36.03 o 
 -10   3   4     1331.51     1194.78     38.31 o 
  -9   3   4      279.18      233.85     21.38 o 
  -8   3   4     2438.23     2239.33     47.26 o 
  -7   3   4     6661.40     6819.71    112.76 o 
  -6   3   4     1024.95     1010.03     25.60 o 
  -5   3   4    11572.10    11828.35    164.84 o 
  -4   3   4     2628.11     2598.23     41.08 o 
  -3   3   4     7749.20     7423.60    102.60 o 
  -2   3   4     6400.59     7909.33    111.43 o 
  -1   3   4     2353.95     2381.04     39.30 o 
   0   3   4     8403.66     8080.61    157.72 o 
   1   3   4     2541.60     2645.62     52.92 o 
   2   3   4     5692.68     6931.34    173.83 o 
   3   3   4     7537.27     7186.66    169.66 o 
   4   3   4     2801.46     2866.58     78.10 o 
   5   3   4    11619.09    12159.72    271.69 o 
   6   3   4     1058.04     1034.70     40.08 o 
   7   3   4     6354.94     6528.73    125.02 o 
   8   3   4     2629.65     2410.92     54.26 o 
   9   3   4      299.22      254.19     39.91 o 
  10   3   4     1502.34     1382.03     41.66 o 
  11   3   4      129.36       99.64     23.94 o 
  12   3   4       77.20       68.28     25.18 o 
  13   3   4      738.27      790.35     47.76 o 
  14   3   4      429.34      463.28     52.73 o 
  15   3   4      302.11      328.48     51.60 o 
  16   3   4       56.29       57.89     63.34 o 
  17   3   4      102.69      103.94    104.84 o 
 -16   4   4      125.70      170.33     55.57 o 
 -15   4   4       10.85      -19.97     45.48 o 
 -14   4   4      260.51      177.58     45.77 o 
 -13   4   4      380.05      399.23     47.06 o 
 -12   4   4      151.55      164.18     37.59 o 
 -11   4   4      785.75      783.85     46.62 o 
 -10   4   4      959.84      876.92     42.94 o 
  -9   4   4      935.86      926.03     28.76 o 
  -8   4   4     1408.81     1325.96     33.44 o 
  -7   4   4     3093.24     2984.40     53.02 o 
  -6   4   4     9319.78     9520.58    134.70 o 
  -5   4   4     7537.90     7360.15    106.03 o 
  -4   4   4     3297.23     3458.33     57.17 o 
  -3   4   4     2547.79     2525.66     44.94 o 
  -2   4   4      222.43      248.39     10.95 o 
  -1   4   4    10724.91    10869.62    164.69 o 
   0   4   4     4982.31     5872.65    104.68 o 
   1   4   4     9743.94     9816.32    204.24 o 
   2   4   4      144.71      180.44     26.26 o 
   3   4   4     2778.95     2671.99     67.17 o 
   4   4   4     3473.72     3726.16    104.98 o 
   5   4   4     7829.36     7724.10    183.63 o 
   6   4   4     9595.04     9552.23    222.23 o 
   7   4   4     3154.32     3086.41     72.12 o 
   8   4   4     1516.61     1414.97     43.42 o 
   9   4   4      822.53      814.53     32.48 o 
  10   4   4      877.64      841.06     34.54 o 
  11   4   4      705.37      752.94     35.62 o 
  12   4   4      169.51      181.52     28.17 o 
  13   4   4      377.62      424.78     65.14 o 
  14   4   4      229.03      235.15     39.36 o 
  15   4   4       18.03       48.88     45.55 o 
  16   4   4      135.62      214.25     54.70 o 
 -16   5   4      324.12      302.18     49.81 o 
 -15   5   4      373.80      407.03     55.95 o 
 -14   5   4      364.29      366.01     56.02 o 
 -13   5   4      402.35      529.25     80.23 o 
 -12   5   4      514.69      558.31     48.67 o 
 -11   5   4       20.42      -20.77     30.27 o 
 -10   5   4      949.02      914.92     41.01 o 
  -9   5   4     1871.86     1828.47     40.09 o 
  -8   5   4     3441.96     3302.35     58.48 o 
  -7   5   4     2085.26     2085.62     40.40 o 
  -6   5   4     9738.37    10160.82    154.94 o 
  -5   5   4      896.09      944.00     21.08 o 
  -4   5   4     8533.07     9104.11    120.93 o 
  -3   5   4     1288.79     1271.09     25.55 o 
  -2   5   4     2283.31     2138.82     32.60 o 
  -1   5   4     2239.23     2366.17     39.69 o 
   0   5   4     3971.92     3805.61     70.78 o 
   1   5   4     2408.46     2576.67     54.96 o 
   2   5   4     2101.85     1987.68     48.28 o 
   3   5   4     1626.03     1656.69     43.32 o 
   4   5   4     8869.57     9565.61    213.55 o 
   5   5   4     1017.50     1059.45     37.95 o 
   6   5   4     9659.68     9597.81    232.13 o 
   7   5   4     2136.52     2094.68     64.33 o 
   8   5   4     3554.35     3295.67     79.23 o 
   9   5   4     1990.61     1964.28     55.38 o 
  10   5   4     1005.97      987.53     41.07 o 
  11   5   4       15.34       10.19     25.15 o 
  12   5   4      553.17      544.72     39.35 o 
  13   5   4      423.01      538.20     49.65 o 
  14   5   4      403.67      489.78     58.13 o 
  15   5   4      398.94      357.99     66.03 o 
  16   5   4      293.43      290.88    101.34 o 
 -16   6   4       78.06       46.32     46.32 o 
 -15   6   4       39.68       97.62     41.81 o 
 -14   6   4      634.04      757.95     52.57 o 
 -13   6   4      829.37      954.87     51.20 o 
 -12   6   4      366.15      365.19     39.18 o 
 -11   6   4     1715.08     1692.85     56.52 o 
 -10   6   4     2145.27     2145.55     55.96 o 
  -9   6   4     2304.69     2288.65     49.46 o 
  -8   6   4     1697.32     1586.84     35.31 o 
  -7   6   4      827.96      789.55     22.37 o 
  -6   6   4     1712.23     1745.36     33.25 o 
  -5   6   4      221.44      195.51     17.13 o 
  -4   6   4     4693.14     4365.39     63.42 o 
  -3   6   4     4802.79     5203.53     74.07 o 
  -2   6   4     1373.76     1367.32     26.99 o 
  -1   6   4     3326.46     2975.38     48.49 o 
   0   6   4     3335.90     2920.71     57.01 o 
   1   6   4     3379.62     3081.29     66.37 o 
   2   6   4     1835.06     1796.81     46.21 o 
   3   6   4     4383.78     5000.74    107.06 o 
   4   6   4     4341.08     4083.53    120.22 o 
   5   6   4      238.89      222.08     21.68 o 
   6   6   4     1870.76     1932.43     58.32 o 
   7   6   4      763.20      689.19     36.42 o 
   8   6   4     1732.08     1598.52     48.53 o 
   9   6   4     2088.19     2013.78     60.51 o 
  10   6   4     2021.95     2096.89     62.38 o 
  11   6   4     1656.09     1568.04     54.69 o 
  12   6   4      297.77      350.51     36.03 o 
  13   6   4      929.43      924.90     47.65 o 
  14   6   4      653.38      845.91     90.29 o 
  15   6   4       44.46       42.65     44.82 o 
  16   6   4       80.88      102.03     98.74 o 
 -16   7   4      124.20      194.42     49.85 o 
 -15   7   4        6.67      -43.31     43.31 o 
 -14   7   4      252.29      224.57     41.87 o 
 -13   7   4      327.47      331.41     40.69 o 
 -12   7   4     1051.63     1025.33     47.64 o 
 -11   7   4     1667.62     1777.89     53.55 o 
 -10   7   4       48.16       18.52     23.26 o 
  -9   7   4      614.03      650.82     32.75 o 
  -8   7   4     1268.15     1293.95     40.37 o 
  -7   7   4     1486.30     1411.78     33.01 o 
  -6   7   4     1496.83     1361.57     30.15 o 
  -5   7   4     1390.97     1436.63     27.63 o 
  -4   7   4     1150.17     1106.47     22.76 o 
  -3   7   4       16.35        9.38      8.02 o 
  -2   7   4     3684.86     3501.91     57.29 o 
  -1   7   4     2519.56     2359.86     45.25 o 
   0   7   4     8840.82     8321.25    148.70 o 
   1   7   4     2817.80     2702.24     52.21 o 
   2   7   4     3845.98     3636.81     78.22 o 
   3   7   4       25.35       24.36      9.72 o 
   4   7   4     1256.71     1204.27     51.89 o 
   5   7   4     1428.80     1524.86     42.12 o 
   6   7   4     1360.65     1271.46     40.04 o 
   7   7   4     1583.32     1498.97     44.15 o 
   8   7   4     1495.61     1499.19     40.59 o 
   9   7   4      664.32      676.59     35.21 o 
  10   7   4       72.19       22.64     31.15 o 
  11   7   4     1772.12     1928.22     60.79 o 
  12   7   4      970.13      899.83     46.18 o 
  13   7   4      320.92      354.67     39.30 o 
  14   7   4      220.71      248.13     45.30 o 
  15   7   4        6.42       22.77     57.46 o 
  16   7   4      121.01       79.98     99.84 o 
 -16   8   4       10.46       -0.74     52.01 o 
 -15   8   4       66.62       72.15     43.29 o 
 -14   8   4       95.15       62.11     38.88 o 
 -13   8   4      173.48      137.14     37.31 o 
 -12   8   4      204.30      117.28     34.24 o 
 -11   8   4       84.63       90.34     27.49 o 
 -10   8   4     1243.60     1350.59     44.54 o 
  -9   8   4     1862.48     1811.37     51.11 o 
  -8   8   4      976.96      984.63     35.11 o 
  -7   8   4     2504.29     2739.00     50.90 o 
  -6   8   4     3344.58     3168.70     53.92 o 
  -5   8   4     2745.63     2834.41     46.04 o 
  -4   8   4     1244.68     1146.12     26.28 o 
  -3   8   4     8077.30     8086.37    124.06 o 
  -2   8   4     2882.55     3052.95     52.36 o 
  -1   8   4     1205.56     1268.56     30.77 o 
   0   8   4       47.50       21.76     10.13 o 
   1   8   4     1034.27     1082.92     30.35 o 
   2   8   4     2404.23     2500.45     64.70 o 
   3   8   4     8079.10     8282.21    147.02 o 
   4   8   4     1367.21     1310.32     32.36 o 
   5   8   4     2667.08     2777.80     78.36 o 
   6   8   4     2823.15     2621.51     70.13 o 
   7   8   4     2287.74     2549.49     66.77 o 
   8   8   4      946.16     1008.38     38.11 o 
   9   8   4     2015.42     2032.45     59.53 o 
  10   8   4     1222.47     1242.60     56.51 o 
  11   8   4      103.29      162.62     31.40 o 
  12   8   4      175.52      118.75     37.08 o 
  13   8   4      145.98      189.66     38.07 o 
  14   8   4       79.05       68.91     42.91 o 
  15   8   4       85.62      128.51     61.77 o 
  16   8   4       23.99       42.99     67.58 o 
 -15   9   4       77.17       78.90     50.20 o 
 -14   9   4      269.78      241.00     50.04 o 
 -13   9   4       43.82        0.78     36.09 o 
 -12   9   4      349.89      370.17     41.45 o 
 -11   9   4      441.93      436.79     35.07 o 
 -10   9   4      395.79      460.17     33.55 o 
  -9   9   4     1128.96     1034.50     38.34 o 
  -8   9   4     1713.05     1770.02     44.63 o 
  -7   9   4      415.30      336.25     22.38 o 
  -6   9   4     6539.60     6620.98    122.47 o 
  -5   9   4      348.53      353.70     17.04 o 
  -4   9   4     2843.52     2688.81     49.75 o 
  -3   9   4     1093.17     1156.48     25.73 o 
  -2   9   4      761.56      747.55     21.89 o 
  -1   9   4     5983.69     6085.96    102.80 o 
   0   9   4     5414.16     5596.19    105.03 o 
   1   9   4     6045.90     6189.78    114.67 o 
   2   9   4      790.88      810.14     26.44 o 
   3   9   4      942.38     1005.32     34.80 o 
   4   9   4     3141.05     3059.09     60.25 o 
   5   9   4      472.64      473.70     23.14 o 
   6   9   4     6093.36     6133.38    136.35 o 
   7   9   4      280.63      275.55     43.27 o 
   8   9   4     1879.87     1869.63     54.08 o 
   9   9   4     1123.89     1013.72     43.49 o 
  10   9   4      407.60      432.85     37.25 o 
  11   9   4      415.59      449.70     39.89 o 
  12   9   4      361.71      401.10     42.32 o 
  13   9   4       42.32       18.96     35.12 o 
  14   9   4      251.68      316.22     61.74 o 
  15   9   4       88.40      124.23     64.05 o 
 -15  10   4       28.87       -6.16     52.46 o 
 -14  10   4      353.80      393.26     54.70 o 
 -13  10   4      269.97      303.03     49.98 o 
 -12  10   4       56.37      111.86     49.64 o 
 -11  10   4      742.48      833.76     46.85 o 
 -10  10   4      691.76      649.15     38.25 o 
  -9  10   4     1296.27     1258.62     43.19 o 
  -8  10   4      627.01      683.25     35.12 o 
  -7  10   4      561.44      547.80     30.70 o 
  -6  10   4      103.77       96.50     19.01 o 
  -5  10   4     1830.92     1907.70     38.43 o 
  -4  10   4       76.39       53.85     13.74 o 
  -3  10   4      865.70      883.80     23.43 o 
  -2  10   4     5900.46     5930.37    103.55 o 
  -1  10   4     6687.25     6547.98    111.13 o 
   0  10   4     3399.03     3302.64     67.96 o 
   1  10   4     6914.41     6705.51    124.20 o 
   2  10   4     6332.78     6362.61    116.33 o 
   3  10   4      839.92      860.50     32.72 o 
   4  10   4       84.65       92.20     20.33 o 
   5  10   4     1743.74     1855.87     45.73 o 
   6  10   4       76.32      101.88     17.06 o 
   7  10   4      603.01      580.71     27.45 o 
   8  10   4      761.55      772.24     36.88 o 
   9  10   4     1389.52     1342.71     50.09 o 
  10  10   4      717.39      796.54     45.55 o 
  11  10   4      745.98      870.46     49.37 o 
  12  10   4       50.51        6.00     33.52 o 
  13  10   4      292.73      324.34     42.13 o 
  14  10   4      331.74      312.72     54.62 o 
  15  10   4       36.17       33.16     62.44 o 
 -15  11   4      154.88      163.27     55.55 o 
 -14  11   4      168.89      150.84     57.15 o 
 -13  11   4      550.17      615.11     59.00 o 
 -12  11   4     1421.85     1354.75     58.26 o 
 -11  11   4      158.66      122.17     36.20 o 
 -10  11   4      184.16      110.09     32.24 o 
  -9  11   4      353.02      418.91     40.00 o 
  -8  11   4       36.57       20.49     23.49 o 
  -7  11   4      183.42      164.24     23.55 o 
  -6  11   4      205.31      147.03     21.32 o 
  -5  11   4      207.82      163.71     15.31 o 
  -4  11   4     2961.41     2914.13     54.23 o 
  -3  11   4     4768.71     4762.34     84.12 o 
  -2  11   4     1768.01     1790.09     43.12 o 
  -1  11   4     1545.88     1587.78     40.16 o 
   0  11   4      417.43      365.41     21.35 o 
   1  11   4     1439.90     1503.57     40.30 o 
   2  11   4     1787.26     1813.78     44.91 o 
   3  11   4     4711.02     4681.70    105.43 o 
   4  11   4     3198.48     3202.91     74.95 o 
   5  11   4      212.41      125.69     23.38 o 
   6  11   4      210.65      177.63     23.68 o 
   7  11   4      148.10      109.26     24.09 o 
   8  11   4       64.71       38.38     29.69 o 
   9  11   4      297.87      307.97     40.24 o 
  10  11   4      169.17      142.21     31.98 o 
  11  11   4      133.90      118.85     35.16 o 
  12  11   4     1436.67     1386.25     62.55 o 
  13  11   4      556.00      639.94     59.91 o 
  14  11   4      179.85      154.17     81.42 o 
  15  11   4      164.42      215.50    103.54 o 
 -14  12   4      256.92      195.41     54.51 o 
 -13  12   4       52.81        7.34     45.74 o 
 -12  12   4      303.19      237.00     43.48 o 
 -11  12   4       14.62      -14.74     34.10 o 
 -10  12   4      971.84      939.96     47.22 o 
  -9  12   4      425.86      436.60     39.45 o 
  -8  12   4      416.11      317.45     32.21 o 
  -7  12   4      301.31      409.41     30.15 o 
  -6  12   4     2787.21     2834.31     64.90 o 
  -5  12   4     1429.22     1389.31     40.74 o 
  -4  12   4      316.92      309.69     20.35 o 
  -3  12   4     1951.35     1843.09     46.34 o 
  -2  12   4     3729.46     3465.44     73.08 o 
  -1  12   4     1453.95     1527.19     40.78 o 
   0  12   4     3816.29     4013.96     82.44 o 
   1  12   4     1421.50     1474.41     40.85 o 
   2  12   4     3715.70     3450.75     73.80 o 
   3  12   4     1962.56     1811.74     47.20 o 
   4  12   4      233.26      222.93     24.03 o 
   5  12   4     1347.77     1284.61     49.75 o 
   6  12   4     2504.79     2504.74     69.99 o 
   7  12   4      370.15      511.55     33.53 o 
   8  12   4      514.18      457.46     59.55 o 
   9  12   4      486.05      537.84     67.70 o 
  10  12   4      942.41      962.70     48.39 o 
  11  12   4       12.22        4.61     36.87 o 
  12  12   4      324.06      392.90     44.52 o 
  13  12   4       56.11       32.45     48.17 o 
  14  12   4      255.39      268.33     57.43 o 
 -14  13   4      105.53       75.62     55.37 o 
 -13  13   4        9.95        7.43     48.89 o 
 -12  13   4      144.15      119.95     41.72 o 
 -11  13   4      192.41      188.61     40.56 o 
 -10  13   4      113.54       77.68     34.53 o 
  -9  13   4      119.14       57.12     28.09 o 
  -8  13   4      938.97      849.49     40.29 o 
  -7  13   4     1632.51     1601.42     51.22 o 
  -6  13   4        0.62      -12.85     24.10 o 
  -5  13   4     1957.26     1725.81     55.85 o 
  -4  13   4     1611.31     1626.06     40.07 o 
  -3  13   4      542.82      636.09     29.18 o 
  -2  13   4      529.42      531.51     27.48 o 
  -1  13   4      407.71      408.24     25.49 o 
   0  13   4     5219.71     5163.37    103.03 o 
   1  13   4      444.05      503.16     26.86 o 
   2  13   4      548.55      561.53     28.56 o 
   3  13   4      622.15      728.54     30.51 o 
   4  13   4     1290.23     1314.13     47.54 o 
   5  13   4     2040.88     1829.79     55.02 o 
   6  13   4        5.68       19.65     23.78 o 
   7  13   4     1793.53     1851.82     56.55 o 
   8  13   4      831.10      880.09     51.81 o 
   9  13   4      114.63       63.31     36.04 o 
  10  13   4      135.94      133.03     43.47 o 
  11  13   4      195.87      260.11     45.41 o 
  12  13   4      145.83       62.69     46.94 o 
  13  13   4       16.48      -48.00     48.00 o 
  14  13   4      119.85      188.68     58.89 o 
 -13  14   4      132.19       62.10     60.36 o 
 -12  14   4      315.21      332.88     54.56 o 
 -11  14   4      215.47      214.78     47.10 o 
 -10  14   4     2073.92     2171.46     85.12 o 
  -9  14   4      276.55      250.55     37.79 o 
  -8  14   4      518.86      578.97     43.65 o 
  -7  14   4      477.62      514.61     40.73 o 
  -6  14   4      281.12      245.09     31.92 o 
  -5  14   4     1120.45     1123.55     46.23 o 
  -4  14   4      449.67      419.95     32.48 o 
  -3  14   4     2230.65     2208.05     55.81 o 
  -2  14   4     1422.99     1415.43     42.79 o 
  -1  14   4     1450.27     1465.75     43.92 o 
   0  14   4     1371.42     1397.82     41.74 o 
   1  14   4     1280.93     1356.56     41.71 o 
   2  14   4     1531.81     1531.67     43.84 o 
   3  14   4     2256.07     2278.78     57.08 o 
   4  14   4      414.50      443.30     32.61 o 
   5  14   4     1134.25     1142.84     44.58 o 
   6  14   4      386.43      376.47     32.39 o 
   7  14   4      480.63      579.34     52.49 o 
   8  14   4      425.82      430.33     46.74 o 
   9  14   4      274.26      166.67     44.64 o 
  10  14   4     2225.82     2360.84     75.60 o 
  11  14   4      182.44      146.86     47.32 o 
  12  14   4      294.18      271.75     52.94 o 
  13  14   4      122.97      139.66     55.57 o 
 -13  15   4      150.33      158.32    104.08 o 
 -12  15   4      385.14      377.53     70.93 o 
 -11  15   4       32.35      -25.16     45.52 o 
 -10  15   4      333.00      260.64     53.22 o 
  -9  15   4      710.17      783.83     56.91 o 
  -8  15   4       30.43        1.96     30.89 o 
  -7  15   4      247.06      192.10     33.59 o 
  -6  15   4      194.70      150.70     31.10 o 
  -5  15   4     1167.07     1079.13     46.17 o 
  -4  15   4      805.82      743.67     48.33 o 
  -3  15   4     1890.78     1976.11     53.56 o 
  -2  15   4       99.40       57.61     20.95 o 
  -1  15   4      173.42      141.31     23.35 o 
   0  15   4     4310.19     4235.32     90.27 o 
   1  15   4       99.73       83.94     21.41 o 
   2  15   4      109.78       92.97     21.88 o 
   3  15   4     2094.72     2091.04     54.99 o 
   4  15   4      843.11      840.01     40.16 o 
   5  15   4     1099.62     1019.46     49.52 o 
   6  15   4      190.01      161.14     28.99 o 
   7  15   4      211.16      174.08     36.70 o 
   8  15   4       21.78      -27.73     35.66 o 
   9  15   4      728.22      825.08     58.15 o 
  10  15   4      395.07      430.69     59.52 o 
  11  15   4       22.64       -7.78     54.13 o 
  12  15   4      405.31      338.73     60.68 o 
  13  15   4      134.32      156.74     57.11 o 
 -12  16   4       41.07        4.41     75.87 o 
 -11  16   4       74.93       47.41     61.82 o 
 -10  16   4      588.55      650.24     72.57 o 
  -9  16   4      211.66       75.72     44.76 o 
  -8  16   4      295.62      261.67     39.92 o 
  -7  16   4     1207.95     1100.67     52.14 o 
  -6  16   4      753.35      767.63     45.78 o 
  -5  16   4      718.01      775.92     44.14 o 
  -4  16   4       72.98       57.78     31.99 o 
  -3  16   4      151.92      155.52     28.71 o 
  -2  16   4     2144.19     2080.60     54.56 o 
  -1  16   4      670.47      640.60     42.13 o 
   0  16   4      113.35       80.47     22.59 o 
   1  16   4      526.61      596.35     33.64 o 
   2  16   4     1859.84     1846.50     53.65 o 
   3  16   4      137.64      174.27     25.76 o 
   4  16   4       80.11       77.51     27.33 o 
   5  16   4      660.52      737.62     43.46 o 
   6  16   4      661.81      720.43     60.19 o 
   7  16   4     1203.16     1172.66     59.16 o 
   8  16   4      255.75      115.56     53.78 o 
   9  16   4      210.27      235.83     46.23 o 
  10  16   4      539.41      620.41     60.17 o 
  11  16   4       92.65      -10.06     48.59 o 
  12  16   4       23.85       25.64     61.45 o 
 -12  17   4       39.68      -23.83     67.51 o 
 -11  17   4       82.26        9.50     64.75 o 
 -10  17   4       77.40        5.23     85.66 o 
  -9  17   4      430.65      463.74     59.49 o 
  -8  17   4      793.94      807.05     63.16 o 
  -7  17   4      761.65      876.49     63.25 o 
  -6  17   4      295.15      305.97     45.12 o 
  -5  17   4      476.04      511.70     50.39 o 
  -4  17   4      510.28      650.33     67.86 o 
  -3  17   4     1041.94      995.56     45.71 o 
  -2  17   4      333.79      288.94     45.56 o 
  -1  17   4       11.52      -13.00     22.87 o 
   0  17   4        1.11      -10.47     21.95 o 
   1  17   4        6.12       -9.84     22.72 o 
   2  17   4      299.78      275.36     33.37 o 
   3  17   4     1025.23      973.70     40.92 o 
   4  17   4      439.68      451.09     38.83 o 
   5  17   4      558.78      715.67     62.94 o 
   6  17   4      287.26      335.23     43.75 o 
   7  17   4      817.21      881.16     58.47 o 
   8  17   4      779.03      797.08     61.74 o 
   9  17   4      393.96      374.98     66.34 o 
  10  17   4       57.13       -9.80     47.08 o 
  11  17   4       94.61        9.61     53.23 o 
  12  17   4       46.12       27.16     58.21 o 
 -11  18   4        7.34      -57.71     67.52 o 
 -10  18   4      183.71      293.06     67.46 o 
  -9  18   4      241.01      174.96     62.96 o 
  -8  18   4       37.47       14.62     54.83 o 
  -7  18   4      178.04      200.27     47.12 o 
  -6  18   4      354.86      266.11     50.39 o 
  -5  18   4       88.83       87.90     45.93 o 
  -4  18   4       63.98      -41.70     45.16 o 
  -3  18   4      870.73      907.74     72.11 o 
  -2  18   4      683.10      721.83     53.43 o 
  -1  18   4        8.17      -28.22     28.22 o 
   0  18   4      360.90      370.27     36.26 o 
   1  18   4       19.30       25.77     28.22 o 
   2  18   4      645.97      767.44     40.85 o 
   3  18   4      835.75      900.74     42.12 o 
   4  18   4       87.87       75.24     30.58 o 
   5  18   4       75.14       70.12     31.53 o 
   6  18   4      380.13      353.69     46.16 o 
   7  18   4      189.83      175.64     43.21 o 
   8  18   4       39.63       22.29     59.84 o 
   9  18   4      248.81      247.02     66.63 o 
  10  18   4      149.99       93.56     52.82 o 
  11  18   4        4.40       61.37    121.31 o 
 -10  19   4       11.00      -35.47     65.13 o 
  -9  19   4       65.67       62.86     51.58 o 
  -8  19   4      128.51      115.49     48.74 o 
  -7  19   4      108.57       53.55     44.55 o 
  -6  19   4       59.83       44.58     43.48 o 
  -5  19   4      366.92      273.61     48.70 o 
  -4  19   4      530.70      539.82     67.20 o 
  -3  19   4      765.84      717.76     72.13 o 
  -2  19   4      607.25      734.81     57.07 o 
  -1  19   4      457.36      492.87     67.65 o 
   0  19   4      569.63      682.17    102.91 o 
   1  19   4      498.35      554.19     61.77 o 
   2  19   4      673.73      903.55     52.79 o 
   3  19   4      712.39      766.23     49.29 o 
   4  19   4      561.47      606.82     52.70 o 
   5  19   4      357.12      344.52     59.47 o 
   6  19   4       46.15       70.81     49.99 o 
   7  19   4      116.81       88.57     52.68 o 
   8  19   4      147.73      168.04     86.01 o 
   9  19   4       59.41        6.44     89.29 o 
  10  19   4       12.70        9.34     66.08 o 
  -9  20   4       48.27      -10.36     53.04 o 
  -8  20   4       88.60       61.80     50.93 o 
  -7  20   4      251.19      308.12     55.06 o 
  -6  20   4        8.92      -45.34     45.34 o 
  -5  20   4      445.17      433.43     55.16 o 
  -4  20   4      326.59      249.33     69.30 o 
  -3  20   4      300.27      423.73     99.56 o 
  -2  20   4      253.42      201.16     67.40 o 
  -1  20   4     1410.89     1433.24     67.68 o 
   0  20   4       76.56       86.78     40.34 o 
   1  20   4     1382.26     1443.02     59.50 o 
   2  20   4      284.69      364.00     41.03 o 
   3  20   4      282.88      319.50     41.59 o 
   4  20   4      351.50      400.57     50.60 o 
   5  20   4      439.95      469.92     63.31 o 
   6  20   4        8.30      -17.45     83.47 o 
   7  20   4      258.86      467.00    102.44 o 
   8  20   4       86.56       57.25     89.02 o 
   9  20   4       75.85      147.50     97.24 o 
  -8  21   4       10.57       73.56     54.85 o 
  -7  21   4      111.67       76.31     53.30 o 
  -6  21   4      385.72      390.09     57.10 o 
  -5  21   4      386.95      371.81     54.42 o 
  -4  21   4      335.80      483.28     71.33 o 
  -3  21   4      413.01      408.56     67.45 o 
  -2  21   4       17.07      -27.12     83.40 o 
  -1  21   4        0.32      -40.46     40.46 o 
   0  21   4       57.36      -17.75     40.36 o 
   1  21   4        1.96       -6.05     41.58 o 
   2  21   4       22.37      -19.12     36.10 o 
   3  21   4      420.59      499.85     48.04 o 
   4  21   4      320.96      411.28     89.90 o 
   5  21   4      378.72      452.28     68.25 o 
   6  21   4      415.73      521.05    136.40 o 
   7  21   4      110.45       61.22     89.02 o 
   8  21   4       17.21      -18.90     90.80 o 
  -6  22   4       84.55      117.73     55.04 o 
  -5  22   4      103.37      115.43     53.17 o 
  -4  22   4       73.38      -17.55     49.52 o 
  -3  22   4      122.24      160.41     61.81 o 
  -2  22   4      124.23      105.36     56.79 o 
  -1  22   4      879.01     1084.64     72.63 o 
   0  22   4       72.80        3.13     47.80 o 
   1  22   4      822.56      885.80     67.37 o 
   2  22   4      118.54      133.61     47.74 o 
   3  22   4      160.11      239.38     44.82 o 
   4  22   4       74.36      -20.29     56.33 o 
   5  22   4      118.21      144.54     62.32 o 
   6  22   4       92.15       76.83     91.89 o 
  -4  23   4       70.04       -4.72     65.04 o 
  -3  23   4      103.56       52.12     99.70 o 
  -2  23   4      210.89      162.95     80.18 o 
  -1  23   4      103.20      184.73     64.05 o 
   0  23   4        2.06      -48.14     48.14 o 
   1  23   4       68.65        7.99     49.38 o 
   2  23   4      183.33      160.64     51.93 o 
   3  23   4      106.88       52.61     44.71 o 
   4  23   4       71.01       66.68     63.16 o 
   0  24   4       12.42      -53.80     53.80 o 
   1   0   5     8505.29     9276.38    146.91 o 
   2   0   5       21.30       18.73      5.67 o 
   3   0   5       21.43       -1.09      5.92 o 
   4   0   5     2045.96     1683.07     32.70 o 
   5   0   5      148.66      130.82     11.14 o 
   6   0   5      429.32      315.87     22.43 o 
   7   0   5      103.43      104.31     16.72 o 
   8   0   5      196.51      179.18     18.09 o 
   9   0   5        6.25      -15.81     15.81 o 
  10   0   5      228.29      218.24     34.88 o 
  11   0   5     3988.54     3869.90     84.36 o 
  12   0   5      856.84      862.25     54.30 o 
  13   0   5      416.59      492.79     52.72 o 
  14   0   5     1057.68     1089.84    105.68 o 
  15   0   5      147.28       94.77     47.20 o 
  16   0   5       86.59      166.15     53.99 o 
  17   0   5        1.90      -57.56     57.56 o 
 -17   1   5       73.65       23.28     58.00 o 
 -16   1   5      202.42      243.62     56.94 o 
 -15   1   5      309.33      399.97     53.85 o 
 -14   1   5      279.47      286.78     48.68 o 
 -13   1   5      432.40      491.09     49.61 o 
 -12   1   5      604.81      612.61     50.31 o 
 -11   1   5      579.47      602.46     46.89 o 
 -10   1   5      370.76      391.88     32.04 o 
  -9   1   5     1390.80     1371.49     39.01 o 
  -8   1   5      785.79      725.05     24.32 o 
  -7   1   5      624.66      644.57     24.40 o 
  -6   1   5     4334.55     3994.92     71.82 o 
  -5   1   5     1989.74     2001.18     34.59 o 
  -4   1   5     4030.27     3556.67     50.31 o 
  -3   1   5     2064.52     2099.09     37.03 o 
  -2   1   5     4444.94     3777.53     60.18 o 
  -1   1   5     6393.93     6272.54    104.62 o 
   0   1   5    78819.61    83839.34   1290.58 o 
   1   1   5     6854.65     6791.61    105.10 o 
   2   1   5     4761.92     4107.77     71.84 o 
   3   1   5     2413.14     2468.21     45.11 o 
   4   1   5     3345.49     2906.37     70.02 o 
   5   1   5     2313.77     2327.62     49.76 o 
   6   1   5     4642.02     4240.70     72.33 o 
   7   1   5      701.92      662.16     25.04 o 
   8   1   5      914.38      884.21     29.71 o 
   9   1   5     1317.11     1307.82     39.32 o 
  10   1   5      328.70      323.25     25.84 o 
  11   1   5      650.42      639.99     32.99 o 
  12   1   5      678.70      731.59     42.30 o 
  13   1   5      352.10      357.73     47.96 o 
  14   1   5      326.49      318.71     49.75 o 
  15   1   5      292.74      298.67     52.88 o 
  16   1   5      224.17      229.10     55.43 o 
  17   1   5       68.21       33.51     58.30 o 
 -16   2   5       62.35       91.01     54.75 o 
 -15   2   5      276.77      296.72     56.77 o 
 -14   2   5      206.63      178.97     46.71 o 
 -13   2   5       85.03       11.83     37.54 o 
 -12   2   5       73.92       57.18     34.91 o 
 -11   2   5      453.30      480.16     43.15 o 
 -10   2   5      235.85      223.81     22.89 o 
  -9   2   5     7317.71     7591.19    143.27 o 
  -8   2   5     1455.67     1486.30     36.36 o 
  -7   2   5     8196.66     7749.57    127.14 o 
  -6   2   5     6714.01     6534.94    102.57 o 
  -5   2   5      990.24      899.90     19.08 o 
  -4   2   5     1393.52     1465.64     28.39 o 
  -3   2   5    11761.98    12377.56    168.72 o 
  -2   2   5     2117.31     2440.13     40.51 o 
  -1   2   5     1362.62     1469.71     25.75 o 
   0   2   5    21475.48    24380.01    415.67 o 
   1   2   5     1361.68     1456.02     34.49 o 
   2   2   5     2298.86     2629.47     55.14 o 
   3   2   5    11630.60    12217.17    277.63 o 
   4   2   5     1509.68     1597.13     45.47 o 
   5   2   5      744.38      743.05     72.58 o 
   6   2   5     6901.22     6861.28    137.64 o 
   7   2   5     8016.39     7475.64    140.74 o 
   8   2   5     1529.50     1639.63     41.78 o 
   9   2   5     7471.72     7703.20    144.72 o 
  10   2   5      161.29      111.45     21.98 o 
  11   2   5      446.04      461.97     33.22 o 
  12   2   5       74.36       49.65     26.73 o 
  13   2   5       96.70      147.60     40.26 o 
  14   2   5      225.86      159.14     46.04 o 
  15   2   5      299.25      375.38     64.59 o 
  16   2   5       55.72       67.92     50.97 o 
 -16   3   5      218.01      223.24     56.25 o 
 -15   3   5       21.76       -9.63     45.59 o 
 -14   3   5      391.51      449.65     52.28 o 
 -13   3   5      872.00      811.68     55.53 o 
 -12   3   5      121.48       81.08     35.77 o 
 -11   3   5     1000.26      991.34     50.26 o 
 -10   3   5      229.11      190.61     26.37 o 
  -9   3   5     1601.79     1624.90     39.65 o 
  -8   3   5     4582.66     4714.36     83.85 o 
  -7   3   5     8683.97     8765.21    135.68 o 
  -6   3   5     1273.63     1239.90     28.83 o 
  -5   3   5     2476.42     2445.28     38.82 o 
  -4   3   5      902.15      931.93     21.26 o 
  -3   3   5      841.61      855.72     17.47 o 
  -2   3   5     2411.94     2036.50     32.73 o 
  -1   3   5      335.07      356.94     10.64 o 
   0   3   5     3454.24     4220.25     69.74 o 
   2   3   5     2020.36     1680.42     43.14 o 
   3   3   5      869.67      950.04     41.32 o 
   4   3   5     1083.37     1088.33     35.34 o 
   5   3   5     2225.23     2130.73     64.64 o 
   6   3   5     1326.96     1225.40     63.28 o 
   7   3   5     9051.17     9092.00    181.75 o 
   8   3   5     4554.87     4659.19    104.52 o 
   9   3   5     1702.53     1730.86     46.17 o 
  10   3   5      264.50      226.40     24.92 o 
  11   3   5      965.28      874.85     37.31 o 
  12   3   5      141.07      104.82     27.24 o 
  13   3   5      812.72      821.81     47.97 o 
  14   3   5      395.44      447.36     53.81 o 
  15   3   5       24.66       17.54     46.38 o 
  16   3   5      217.49      173.91     65.94 o 
 -16   4   5       69.82       24.87     44.24 o 
 -15   4   5      217.07      162.93     49.44 o 
 -14   4   5      196.72      145.72     45.80 o 
 -13   4   5      883.71      900.71     58.58 o 
 -12   4   5     1128.94     1207.55     58.52 o 
 -11   4   5      597.51      655.91     48.28 o 
 -10   4   5     2160.02     2207.06     61.62 o 
  -9   4   5     2549.39     2509.24     53.35 o 
  -8   4   5     1709.35     1573.14     34.14 o 
  -7   4   5     3121.63     3391.49     62.51 o 
  -6   4   5     2239.58     2271.29     38.79 o 
  -5   4   5      905.87      914.50     22.48 o 
  -4   4   5     2554.72     2730.62     42.23 o 
  -3   4   5     1083.32      950.61     18.96 o 
  -2   4   5     4263.62     4041.43     59.43 o 
  -1   4   5    10963.79    10878.35    181.96 o 
   0   4   5     8619.32     9290.03    258.82 o 
   1   4   5    10078.09     9905.79    180.76 o 
   2   4   5     4559.45     4250.28    100.35 o 
   3   4   5     1193.27     1084.34     42.44 o 
   4   4   5     2321.13     2526.07     71.34 o 
   5   4   5      916.06      901.19     44.07 o 
   6   4   5     2240.92     2199.43     65.71 o 
   7   4   5     3174.66     3330.20    105.37 o 
   8   4   5     1613.49     1440.51     46.11 o 
   9   4   5     2534.65     2419.61     65.55 o 
  10   4   5     2084.07     2073.78     61.29 o 
  11   4   5      554.84      597.64     59.60 o 
  12   4   5     1204.93     1261.17     49.68 o 
  13   4   5      789.85      836.51     55.22 o 
  14   4   5      218.24      116.42     52.03 o 
  15   4   5      178.94      117.16     57.85 o 
  16   4   5       61.50       30.14     62.96 o 
 -16   5   5       58.80       36.46     44.92 o 
 -15   5   5      343.19      273.72     45.10 o 
 -14   5   5       41.38       -6.52     41.79 o 
 -13   5   5     1244.21     1166.36     51.96 o 
 -12   5   5      575.21      686.71     45.16 o 
 -11   5   5      778.76      790.84     41.33 o 
 -10   5   5     2068.62     1998.42     53.86 o 
  -9   5   5     2390.67     2362.96     52.48 o 
  -8   5   5     1081.28      997.64     30.87 o 
  -7   5   5      594.03      554.03     18.81 o 
  -6   5   5     5441.11     5102.49     76.70 o 
  -5   5   5     1845.52     1747.60     35.25 o 
  -4   5   5      958.98     1011.53     24.70 o 
  -3   5   5     4286.16     4311.73     61.75 o 
  -2   5   5     1358.31     1404.89     26.37 o 
  -1   5   5       51.52       37.69      8.28 o 
   0   5   5      497.12      455.96     15.93 o 
   1   5   5       91.91       74.82      7.35 o 
   2   5   5     1445.54     1531.53     37.89 o 
   3   5   5     3893.49     3796.53    102.52 o 
   4   5   5     1036.37     1150.63     38.96 o 
   5   5   5     2045.40     2025.37     60.36 o 
   6   5   5     5273.82     5120.09    141.33 o 
   7   5   5      583.66      544.11     32.82 o 
   8   5   5     1108.23     1099.27     38.77 o 
   9   5   5     2545.96     2452.82     65.87 o 
  10   5   5     2094.58     2031.33     60.36 o 
  11   5   5      734.91      664.99     59.25 o 
  12   5   5      525.62      612.15     42.55 o 
  13   5   5     1107.00      973.89     48.62 o 
  14   5   5       48.44       36.95     40.14 o 
  15   5   5      337.48      449.42     69.03 o 
  16   5   5       59.31       62.78     62.18 o 
 -16   6   5       77.19      -14.66     45.81 o 
 -15   6   5        2.78       16.93     41.16 o 
 -14   6   5        7.92        5.04     37.57 o 
 -13   6   5      120.34       90.25     35.06 o 
 -12   6   5       63.11       63.59     31.84 o 
 -11   6   5        1.90      -27.48     27.48 o 
 -10   6   5     2528.87     2470.56     61.95 o 
  -9   6   5      529.39      501.25     30.12 o 
  -8   6   5     1748.78     1556.87     39.19 o 
  -7   6   5     2461.01     2521.50     44.38 o 
  -6   6   5      636.71      632.76     18.65 o 
  -5   6   5     6847.63     6545.17    102.81 o 
  -4   6   5     3934.50     3732.76     59.86 o 
  -3   6   5      852.76      956.00     21.33 o 
  -2   6   5     7260.80     7317.03    110.33 o 
  -1   6   5       38.83       46.90     10.00 o 
   0   6   5      326.88      279.17     14.38 o 
   1   6   5       42.38       42.99     11.60 o 
   2   6   5     7445.11     7317.99    148.11 o 
   3   6   5      875.39     1006.83     30.94 o 
   4   6   5     3676.60     3514.60     81.07 o 
   5   6   5     6981.53     6667.67    159.89 o 
   6   6   5      511.16      559.15     33.28 o 
   7   6   5     2491.00     2572.76     75.95 o 
   8   6   5     1841.58     1575.43     49.10 o 
   9   6   5      547.55      552.79     56.61 o 
  10   6   5     2357.71     2405.59     68.99 o 
  11   6   5        7.51       -6.85     26.05 o 
  12   6   5       54.15       36.88     29.60 o 
  13   6   5      113.08       78.93     33.69 o 
  14   6   5       18.07       10.83     39.60 o 
  15   6   5        4.04        7.97     57.11 o 
  16   6   5       76.99      101.14     63.94 o 
 -16   7   5       43.65       63.85     47.93 o 
 -15   7   5       37.84       67.11     42.91 o 
 -14   7   5      285.75      219.13     42.28 o 
 -13   7   5      209.51      245.75     39.68 o 
 -12   7   5      152.96      164.50     34.19 o 
 -11   7   5      521.60      530.88     40.19 o 
 -10   7   5     1923.80     1769.42     56.58 o 
  -9   7   5     1184.05     1136.63     34.75 o 
  -8   7   5     2014.37     2089.87     47.52 o 
  -7   7   5     1653.77     1686.01     40.97 o 
  -6   7   5     1684.86     1696.01     42.08 o 
  -5   7   5     2628.37     2442.37     41.88 o 
  -4   7   5     5212.97     5819.83     83.39 o 
  -3   7   5     3368.24     3780.80     58.62 o 
  -2   7   5     2130.25     2626.09     46.54 o 
  -1   7   5     1707.88     1710.39     34.36 o 
   0   7   5     2308.64     2236.64     47.08 o 
   1   7   5     1618.03     1630.63     43.05 o 
   2   7   5     2720.14     3142.83     65.77 o 
   3   7   5     3777.45     4268.69     87.59 o 
   4   7   5     4886.36     5562.52    120.76 o 
   5   7   5     3187.27     2970.88     75.93 o 
   6   7   5     1753.14     1742.87     48.62 o 
   7   7   5     1736.90     1842.57     60.80 o 
   8   7   5     1853.86     1907.01     67.29 o 
   9   7   5     1149.02     1069.04     43.21 o 
  10   7   5     1762.20     1698.55     69.07 o 
  11   7   5      542.14      630.79     41.78 o 
  12   7   5      145.78      182.44     33.68 o 
  13   7   5      193.17      164.45     37.14 o 
  14   7   5      278.60      312.92     47.28 o 
  15   7   5       34.89      -38.66     55.82 o 
  16   7   5       45.36       18.90     99.84 o 
 -16   8   5      233.48      326.93     59.55 o 
 -15   8   5      152.88      129.88     53.47 o 
 -14   8   5       44.88       -7.50     38.37 o 
 -13   8   5      531.02      535.23     51.41 o 
 -12   8   5     2429.35     2525.85     75.98 o 
 -11   8   5      140.02      144.68     28.84 o 
 -10   8   5     1162.29     1182.67     43.46 o 
  -9   8   5      907.15      850.14     35.84 o 
  -8   8   5      282.32      327.82     30.52 o 
  -7   8   5      339.35      297.12     21.93 o 
  -6   8   5      170.79      153.95     16.83 o 
  -5   8   5     1072.36     1050.32     24.77 o 
  -4   8   5      386.71      386.42     15.75 o 
  -3   8   5     5460.56     5541.93     85.37 o 
  -2   8   5     1293.38     1221.26     26.43 o 
  -1   8   5     3266.76     2858.17     53.26 o 
   0   8   5     3348.07     2976.72     60.63 o 
   1   8   5     3239.76     2876.83     66.74 o 
   2   8   5     1683.65     1518.43     55.79 o 
   3   8   5     5229.55     5227.48    100.94 o 
   4   8   5      451.60      505.95     24.97 o 
   5   8   5     1035.00     1000.61     44.46 o 
   6   8   5      203.15      188.39     21.07 o 
   7   8   5      397.91      367.89     26.94 o 
   8   8   5      288.34      295.61     26.97 o 
   9   8   5      936.50      910.47     34.74 o 
  10   8   5     1288.63     1353.71     50.34 o 
  11   8   5      175.24      249.62     35.98 o 
  12   8   5     2319.36     2436.22     74.91 o 
  13   8   5      573.24      645.06     63.75 o 
  14   8   5       46.40       80.37     44.52 o 
  15   8   5      168.62      205.84     51.12 o 
  16   8   5      240.95      251.31    109.01 o 
 -15   9   5      270.81      219.13     54.50 o 
 -14   9   5      392.25      400.79     72.74 o 
 -13   9   5      268.20      331.06     50.43 o 
 -12   9   5       69.04       -6.62     40.80 o 
 -11   9   5      587.64      683.21     45.93 o 
 -10   9   5      912.10      822.53     37.34 o 
  -9   9   5      692.69      752.40     35.19 o 
  -8   9   5       14.50       13.59     19.23 o 
  -7   9   5     1015.10      932.07     30.75 o 
  -6   9   5     2012.06     2033.43     44.66 o 
  -5   9   5     1836.22     1790.16     35.07 o 
  -4   9   5     1206.02     1189.21     27.30 o 
  -3   9   5     1545.56     1412.66     30.05 o 
  -2   9   5     8038.92     7944.75    124.71 o 
  -1   9   5     1642.05     1482.26     36.98 o 
   0   9   5     2659.28     2722.14     57.44 o 
   1   9   5     1566.86     1389.92     55.41 o 
   2   9   5     8848.35     8636.60    168.56 o 
   3   9   5     1608.03     1490.87     42.74 o 
   4   9   5     1158.09     1173.17     38.43 o 
   5   9   5     1567.74     1557.48     41.15 o 
   6   9   5     1892.94     1883.86     54.68 o 
   7   9   5      911.24      826.94     35.90 o 
   8   9   5        7.26        5.12     20.79 o 
   9   9   5      568.03      680.59     48.69 o 
  10   9   5      733.44      759.20     44.22 o 
  11   9   5      580.55      644.53     47.86 o 
  12   9   5       74.08       42.36     33.29 o 
  13   9   5      243.82      303.22     44.14 o 
  14   9   5      419.68      386.30     46.40 o 
  15   9   5      255.67      351.62    101.96 o 
 -15  10   5       16.16        1.14     53.06 o 
 -14  10   5      517.33      619.72     60.90 o 
 -13  10   5      259.93      285.52     49.48 o 
 -12  10   5       44.43      -20.57     39.47 o 
 -11  10   5      789.23      829.61     51.19 o 
 -10  10   5     1095.97     1065.89     47.80 o 
  -9  10   5      180.99       89.35     28.03 o 
  -8  10   5     3972.92     4041.55    102.47 o 
  -7  10   5     1784.29     1713.19     47.29 o 
  -6  10   5      582.00      541.50     28.94 o 
  -5  10   5     3367.81     3252.12     61.57 o 
  -4  10   5     5647.06     5647.44     91.73 o 
  -3  10   5      363.71      365.50     17.11 o 
  -2  10   5     1637.60     1549.04     32.69 o 
  -1  10   5      902.72      930.41     35.27 o 
   0  10   5     1370.02     1371.96     36.67 o 
   1  10   5      768.53      782.27     34.00 o 
   2  10   5     1774.69     1681.28     46.43 o 
   3  10   5      375.91      375.75     44.71 o 
   4  10   5     5956.40     5858.33    124.39 o 
   5  10   5     3089.57     2977.75     76.38 o 
   6  10   5      570.85      548.62     32.18 o 
   7  10   5     1691.27     1549.52     51.13 o 
   8  10   5     4526.99     4532.30    102.58 o 
   9  10   5      221.99      224.56     37.67 o 
  10  10   5     1230.65     1219.01     50.08 o 
  11  10   5      814.24      960.74     50.24 o 
  12  10   5       53.61      -21.55     33.25 o 
  13  10   5      261.00      301.85     43.74 o 
  14  10   5      509.87      573.03     61.30 o 
  15  10   5       17.03      -35.68     64.19 o 
 -15  11   5       26.56       41.81     55.64 o 
 -14  11   5      145.57      144.83     52.82 o 
 -13  11   5       20.84        3.22     46.14 o 
 -12  11   5      124.54      121.32     45.54 o 
 -11  11   5       85.34       87.16     39.00 o 
 -10  11   5      580.08      617.81     44.91 o 
  -9  11   5     1164.95     1105.78     43.25 o 
  -8  11   5       19.35       -8.93     22.86 o 
  -7  11   5     2394.89     2473.36     61.25 o 
  -6  11   5     1383.33     1371.22     41.34 o 
  -5  11   5     1986.49     1986.13     49.61 o 
  -4  11   5     2960.47     3090.69     55.20 o 
  -3  11   5     2519.02     2381.70     43.96 o 
  -2  11   5     1306.86     1365.62     38.00 o 
  -1  11   5     1558.13     1614.96     41.25 o 
   0  11   5     1708.22     1610.04     42.40 o 
   1  11   5     1494.41     1557.99     41.78 o 
   2  11   5     1465.60     1482.76     44.17 o 
   3  11   5     2231.73     2037.96     58.82 o 
   4  11   5     2919.05     2945.99     74.77 o 
   5  11   5     1816.80     1801.30     54.21 o 
   6  11   5     1153.36     1108.74     42.97 o 
   7  11   5     2307.09     2386.71     67.12 o 
   8  11   5       35.13        2.33     23.11 o 
   9  11   5     1292.97     1207.70     57.50 o 
  10  11   5      614.74      766.29     47.01 o 
  11  11   5       81.60       94.64     34.87 o 
  12  11   5      120.75      134.44     44.12 o 
  13  11   5       13.43      -11.17     38.92 o 
  14  11   5      150.98      126.15     54.34 o 
  15  11   5       26.02      -12.60     66.91 o 
 -14  12   5        5.87      -50.25     50.25 o 
 -13  12   5      111.41      108.13     49.09 o 
 -12  12   5     1039.43     1065.05     56.09 o 
 -11  12   5     1072.75     1172.92     54.70 o 
 -10  12   5      159.91      132.82     34.77 o 
  -9  12   5      338.00      269.80     32.33 o 
  -8  12   5      370.27      421.51     32.58 o 
  -7  12   5      391.33      349.08     29.78 o 
  -6  12   5      177.26      162.62     32.83 o 
  -5  12   5      425.96      394.02     31.98 o 
  -4  12   5     1782.63     1825.07     46.82 o 
  -3  12   5     3065.86     3119.93     63.12 o 
  -2  12   5      833.16      752.97     29.18 o 
  -1  12   5     2130.49     2113.58     52.61 o 
   0  12   5     9327.62     9147.69    189.49 o 
   1  12   5     2406.62     2382.76     54.52 o 
   2  12   5      826.75      680.84     29.05 o 
   3  12   5     3434.25     3350.93     79.79 o 
   4  12   5     1585.28     1540.65     50.75 o 
   5  12   5      470.22      498.42     32.02 o 
   6  12   5      213.67      242.00     26.78 o 
   7  12   5      451.08      548.73     41.07 o 
   8  12   5      386.06      448.29     56.09 o 
   9  12   5      391.25      334.98     42.78 o 
  10  12   5      150.13      118.04     34.39 o 
  11  12   5     1153.30     1241.62     59.16 o 
  12  12   5      963.96     1066.51     54.33 o 
  13  12   5       86.63        3.22     58.12 o 
  14  12   5        6.34       51.64     55.56 o 
 -14  13   5      484.95      462.40     76.70 o 
 -13  13   5       99.35      113.03     60.64 o 
 -12  13   5      231.72      151.90     49.87 o 
 -11  13   5      572.55      554.76     56.80 o 
 -10  13   5     1231.79     1155.92     61.12 o 
  -9  13   5      100.06       68.71     33.04 o 
  -8  13   5      109.37       35.73     29.93 o 
  -7  13   5       29.07        8.90     27.64 o 
  -6  13   5      278.42      224.38     30.99 o 
  -5  13   5       60.15       67.70     25.66 o 
  -4  13   5     3325.25     3385.57     75.97 o 
  -3  13   5      870.76      933.06     30.58 o 
  -2  13   5     1993.14     1918.36     48.55 o 
  -1  13   5      972.26      936.54     31.92 o 
   0  13   5      710.20      698.04     29.27 o 
   1  13   5      678.73      657.39     30.30 o 
   2  13   5     1949.04     1842.05     49.43 o 
   3  13   5      932.91      926.71     38.66 o 
   4  13   5     3481.83     3527.56     86.38 o 
   5  13   5       88.57       70.08     23.17 o 
   6  13   5      286.27      233.29     36.55 o 
   7  13   5       13.22      -23.58     23.58 o 
   8  13   5       75.09       65.50     45.96 o 
   9  13   5       97.23       58.52     35.37 o 
  10  13   5     1293.76     1212.55     54.28 o 
  11  13   5      574.76      581.32     48.46 o 
  12  13   5      217.62      171.38     42.62 o 
  13  13   5      112.10      134.84     59.83 o 
  14  13   5      471.11      518.20     65.54 o 
 -13  14   5       65.37       12.93     62.69 o 
 -12  14   5       59.53       24.54     57.68 o 
 -11  14   5      234.08      273.72     60.92 o 
 -10  14   5       13.76        6.62     40.40 o 
  -9  14   5      482.89      477.19     43.03 o 
  -8  14   5      628.53      641.69     45.87 o 
  -7  14   5     1159.34     1128.58     48.38 o 
  -6  14   5      372.60      314.95     33.74 o 
  -5  14   5      653.16      623.70     46.49 o 
  -4  14   5     2171.28     2107.22     62.85 o 
  -3  14   5      950.73      771.91     37.70 o 
  -2  14   5      730.84      754.59     32.63 o 
  -1  14   5     1540.28     1668.07     47.09 o 
   0  14   5       44.58       65.30     19.77 o 
   1  14   5     1700.35     1827.43     48.46 o 
   2  14   5      755.25      835.93     51.79 o 
   3  14   5      920.41      876.57     38.77 o 
   4  14   5     2095.47     2066.21     61.73 o 
   5  14   5      562.01      599.73     38.13 o 
   6  14   5      379.31      408.44     37.87 o 
   7  14   5      947.62      881.06     43.92 o 
   8  14   5      577.18      644.26     58.00 o 
   9  14   5      493.00      540.88     51.15 o 
  10  14   5       14.94       -9.09     39.02 o 
  11  14   5      202.50      175.78     42.33 o 
  12  14   5       66.29       11.28     48.49 o 
  13  14   5       80.30       27.33     53.59 o 
 -13  15   5       13.60       64.64     89.16 o 
 -12  15   5       19.32      -23.42     56.88 o 
 -11  15   5      102.54      121.98     49.22 o 
 -10  15   5      152.58       97.68     45.68 o 
  -9  15   5      693.97      720.77     50.89 o 
  -8  15   5      531.03      569.80     45.71 o 
  -7  15   5      522.84      532.19     66.67 o 
  -6  15   5     1776.63     1813.42     61.57 o 
  -5  15   5      322.07      228.85     31.45 o 
  -4  15   5     1113.49     1211.09     48.04 o 
  -3  15   5      165.02      213.54     28.35 o 
  -2  15   5      600.83      559.44     44.11 o 
  -1  15   5      205.60      139.43     22.85 o 
   0  15   5        1.01       -1.69     20.02 o 
   1  15   5      183.21      135.42     22.46 o 
   2  15   5      550.73      539.45     37.18 o 
   3  15   5      116.55       78.21     25.32 o 
   4  15   5     1237.25     1262.05     47.76 o 
   5  15   5      278.21      281.16     31.06 o 
   6  15   5     1750.05     1754.03     59.60 o 
   7  15   5      555.21      560.88     60.33 o 
   8  15   5      530.27      714.59     54.91 o 
   9  15   5      688.71      696.44     57.03 o 
  10  15   5      192.53      283.35     50.28 o 
  11  15   5       91.28       92.59     48.92 o 
  12  15   5       19.54      -43.34     51.30 o 
  13  15   5       18.98       61.53     57.32 o 
 -12  16   5       39.31       18.10     73.34 o 
 -11  16   5      255.81      300.28     68.71 o 
 -10  16   5      174.49       93.19     46.93 o 
  -9  16   5      272.25      251.48     43.29 o 
  -8  16   5      274.75      247.86     40.76 o 
  -7  16   5      480.96      418.66     41.92 o 
  -6  16   5       20.25      -12.62     31.11 o 
  -5  16   5       73.70       26.51     28.63 o 
  -4  16   5       32.33        7.33     27.08 o 
  -3  16   5     1048.45     1022.82     52.30 o 
  -2  16   5      819.37      781.51     41.77 o 
  -1  16   5     1945.32     1943.88     52.04 o 
   0  16   5      277.90      205.96     25.91 o 
   1  16   5     1639.88     1631.37     50.65 o 
   2  16   5      704.09      760.79     38.52 o 
   3  16   5     1038.31      966.99     44.25 o 
   4  16   5       56.58       40.69     25.75 o 
   5  16   5       86.40       39.35     28.13 o 
   6  16   5       19.70      -13.95     27.98 o 
   7  16   5      445.48      413.36     47.25 o 
   8  16   5      258.95      324.17     46.23 o 
   9  16   5      281.45      402.25     50.47 o 
  10  16   5      152.63       75.57     46.34 o 
  11  16   5      217.44      191.52     54.17 o 
  12  16   5       46.86       42.30     58.29 o 
 -11  17   5        3.29     -100.86    100.86 o 
 -10  17   5      126.54       34.97    162.70 o 
  -9  17   5      385.27      396.38     54.90 o 
  -8  17   5      418.35      444.66     54.65 o 
  -7  17   5       56.08       38.68     42.45 o 
  -6  17   5       57.99        9.04     32.98 o 
  -5  17   5       80.37       30.90     31.87 o 
  -4  17   5     1487.56     1471.98     54.88 o 
  -3  17   5      549.39      583.52     49.50 o 
  -2  17   5     2814.53     2706.87     76.49 o 
  -1  17   5      989.74      996.36     52.26 o 
   0  17   5      555.51      603.47     35.96 o 
   1  17   5     1180.49     1239.67     59.47 o 
   2  17   5     2633.90     2683.18     68.51 o 
   3  17   5      616.05      712.75     47.98 o 
   4  17   5     1489.94     1366.95     53.41 o 
   5  17   5       77.16       41.22     29.00 o 
   6  17   5       59.32       66.01     38.13 o 
   7  17   5       59.97      105.81     40.64 o 
   8  17   5      467.31      538.39     63.66 o 
   9  17   5      394.52      443.57     55.36 o 
  10  17   5      117.54      199.18     67.24 o 
  11  17   5       15.60      -38.77     54.39 o 
 -11  18   5       13.50       -1.77     67.05 o 
 -10  18   5      187.66       82.08     65.82 o 
  -9  18   5      261.00      192.10     52.07 o 
  -8  18   5        3.99      -39.71     43.99 o 
  -7  18   5      124.85       71.89     44.09 o 
  -6  18   5     1269.25     1237.07     65.36 o 
  -5  18   5      202.87      139.36     41.82 o 
  -4  18   5      654.55      677.29     58.19 o 
  -3  18   5      682.27      697.36     70.25 o 
  -2  18   5     1440.49     1418.83     64.27 o 
  -1  18   5      126.88       85.43     30.90 o 
   0  18   5      978.13     1025.37     45.32 o 
   1  18   5       99.84       79.40     27.91 o 
   2  18   5     1376.76     1424.55     49.00 o 
   3  18   5      690.49      773.29     46.73 o 
   4  18   5      706.20      875.05     46.91 o 
   5  18   5      164.20      132.23     34.22 o 
   6  18   5     1190.47     1184.64     86.90 o 
   7  18   5      129.27      127.56     43.50 o 
   8  18   5        7.67       -7.38     43.07 o 
   9  18   5      266.21      289.29     68.49 o 
  10  18   5      172.39      108.97     69.24 o 
  11  18   5       14.19      -18.39     57.84 o 
 -10  19   5       22.17       22.76     66.73 o 
  -9  19   5       68.49        8.35     54.10 o 
  -8  19   5      145.63      105.23     51.06 o 
  -7  19   5      316.44      276.71     52.10 o 
  -6  19   5      205.94      269.87     48.26 o 
  -5  19   5      742.04      820.48     63.42 o 
  -4  19   5      514.93      541.17     54.82 o 
  -3  19   5        2.51        9.71     52.11 o 
  -2  19   5      430.15      524.13     53.30 o 
  -1  19   5      439.91      379.45     47.30 o 
   0  19   5      253.78      214.28     42.15 o 
   1  19   5      481.01      464.39     42.38 o 
   2  19   5      444.78      580.10     44.79 o 
   3  19   5        0.75      -35.78     35.78 o 
   4  19   5      527.88      541.25     52.25 o 
   5  19   5      719.82      883.74     52.55 o 
   6  19   5      204.02      201.54     60.70 o 
   7  19   5      294.44      346.61     51.24 o 
   8  19   5      166.65      178.98     49.86 o 
   9  19   5       62.58      128.14     67.27 o 
  10  19   5       16.02      -11.60     70.96 o 
  -9  20   5      133.20       70.43     55.34 o 
  -8  20   5      209.68      210.70     54.70 o 
  -7  20   5      292.65      298.54     55.19 o 
  -6  20   5       81.06       39.77     46.30 o 
  -5  20   5      196.01      141.02     55.48 o 
  -4  20   5       86.69       88.40     46.12 o 
  -3  20   5      197.93      128.70     54.62 o 
  -2  20   5      338.08      352.07     62.27 o 
  -1  20   5      386.88      445.75     50.47 o 
   0  20   5       96.85       83.29     49.09 o 
   1  20   5      430.67      387.27     49.97 o 
   2  20   5      328.35      428.39     43.94 o 
   3  20   5      164.19      230.86     43.87 o 
   4  20   5       95.97        8.47     40.52 o 
   5  20   5      236.15      326.75     58.08 o 
   6  20   5       85.54       45.54     75.19 o 
   7  20   5      310.45      365.34     66.08 o 
   8  20   5      190.72      118.60     90.80 o 
   9  20   5      126.66      116.41     97.51 o 
  -8  21   5       12.02      -31.94     59.73 o 
  -7  21   5       14.78       24.13     59.78 o 
  -6  21   5       26.75       51.46     50.18 o 
  -5  21   5        7.54      -46.45     47.58 o 
  -4  21   5      104.20       10.93     46.24 o 
  -3  21   5      611.61      678.10     76.29 o 
  -2  21   5        6.11      -26.48     53.43 o 
  -1  21   5      688.46      821.40     95.41 o 
   0  21   5      550.25      628.42     58.43 o 
   1  21   5      657.06      857.87     64.28 o 
   2  21   5        7.75      -29.63     40.56 o 
   3  21   5      624.79      790.40     63.24 o 
   4  21   5       92.02       89.75     46.74 o 
   5  21   5        6.67        3.53     53.34 o 
   6  21   5       27.03      131.68     69.85 o 
   7  21   5       18.53      -10.68     85.87 o 
   8  21   5       14.64      -45.33     91.07 o 
  -6  22   5       23.62       -7.93     55.37 o 
  -5  22   5      158.58      177.48     55.00 o 
  -4  22   5       32.52       87.34     80.26 o 
  -3  22   5      443.21      458.30     72.77 o 
  -2  22   5      128.22      111.11     60.18 o 
  -1  22   5       77.15       46.13     59.17 o 
   0  22   5      304.54      313.35     51.82 o 
   1  22   5       54.83       65.57     47.35 o 
   2  22   5      125.94      141.65     48.99 o 
   3  22   5      447.51      557.18     60.21 o 
   4  22   5       36.68      -45.76    125.04 o 
   5  22   5      156.41      176.84     64.48 o 
   6  22   5       30.02       40.40     62.17 o 
  -4  23   5      187.19      148.69     70.12 o 
  -3  23   5       11.85       -8.50     62.74 o 
  -2  23   5      100.68       12.03     63.03 o 
  -1  23   5      105.02       65.89     61.75 o 
   0  23   5      244.59      286.87     58.05 o 
   1  23   5       83.13      137.63     53.50 o 
   2  23   5      106.28       30.21     58.99 o 
   3  23   5       13.17      -33.99     51.96 o 
   4  23   5      189.12      407.65     75.75 o 
   0   0   6     2864.85     2841.09     69.52 o 
   1   0   6      338.05      501.91     14.28 o 
   2   0   6     3599.37     2935.89     51.07 o 
   3   0   6      747.44      801.82     23.69 o 
   4   0   6     9572.81     9328.53    150.19 o 
   5   0   6     2335.94     2268.36     47.83 o 
   6   0   6       82.04      127.33     12.83 o 
   7   0   6      356.84      323.03     27.11 o 
   8   0   6     5306.25     5093.65     99.82 o 
   9   0   6       58.01        2.67     22.38 o 
  10   0   6     2244.77     2116.34     53.87 o 
  11   0   6      155.38      154.33     29.01 o 
  12   0   6       37.64       15.89     35.04 o 
  13   0   6      488.08      552.16     52.66 o 
  14   0   6      338.52      459.37     53.15 o 
  15   0   6      112.47       61.02     47.46 o 
  16   0   6      383.01      447.22     62.03 o 
 -16   1   6       59.36       29.76     62.02 o 
 -15   1   6      149.79      133.64     50.09 o 
 -14   1   6      470.44      520.97     54.86 o 
 -13   1   6      341.98      403.19     49.13 o 
 -12   1   6       61.45        0.88     35.45 o 
 -11   1   6       93.28       45.03     26.65 o 
 -10   1   6     2669.13     2587.30     71.78 o 
  -9   1   6       25.73      -16.91     16.91 o 
  -8   1   6     2193.79     2124.32     50.78 o 
  -7   1   6     3001.69     2911.09     56.66 o 
  -6   1   6     8360.84     8335.29    125.99 o 
  -5   1   6      619.22      612.96     16.81 o 
  -4   1   6     1355.94     1181.98     27.51 o 
  -3   1   6     7691.43     7574.53    113.63 o 
  -2   1   6     5624.91     6446.37    104.99 o 
  -1   1   6     6585.98     7168.68    112.86 o 
   0   1   6    20056.36    19318.03    301.56 o 
   1   1   6     6317.25     6817.22    112.52 o 
   2   1   6     5789.16     6461.62    115.07 o 
   3   1   6     7779.00     7629.36    135.01 o 
   4   1   6     1456.68     1262.60     26.24 o 
   5   1   6      585.38      563.63     30.62 o 
   6   1   6     8164.08     8147.67    148.24 o 
   7   1   6     3173.41     3144.07     70.98 o 
   8   1   6     2206.87     2236.37     52.79 o 
   9   1   6       10.66      -13.33     17.45 o 
  10   1   6     2852.39     2784.02     64.32 o 
  11   1   6       91.36       85.80     22.87 o 
  12   1   6       74.16       60.14     29.89 o 
  13   1   6      408.29      462.06     49.38 o 
  14   1   6      468.37      472.07     66.37 o 
  15   1   6      164.35      154.22     66.44 o 
  16   1   6       54.66       91.30     54.33 o 
 -16   2   6      336.68      247.59     59.82 o 
 -15   2   6       94.65       57.56     77.09 o 
 -14   2   6      117.99      164.42     49.85 o 
 -13   2   6      621.85      672.15     75.53 o 
 -12   2   6     4007.72     4123.68    121.49 o 
 -11   2   6      278.79      280.43     43.25 o 
 -10   2   6      912.47      973.59     41.37 o 
  -9   2   6     2708.03     2773.77     61.72 o 
  -8   2   6      226.13      209.75     20.51 o 
  -7   2   6      266.97      199.52     24.97 o 
  -6   2   6      621.69      616.70     17.66 o 
  -5   2   6     2150.68     2267.15     39.75 o 
  -4   2   6      972.14      868.23     21.28 o 
  -3   2   6      144.47       87.08     14.12 o 
  -2   2   6     2365.26     2200.42     58.59 o 
  -1   2   6     7705.81     9016.94    138.58 o 
   0   2   6    27157.18    29093.99    451.79 o 
   1   2   6     6971.31     8278.62    138.07 o 
   2   2   6     2438.21     2249.38     79.52 o 
   3   2   6      115.35       53.71     10.95 o 
   4   2   6      773.95      686.02     30.81 o 
   5   2   6     1847.27     2013.24     50.67 o 
   6   2   6      664.59      628.15     31.85 o 
   7   2   6      233.46      217.15     20.50 o 
   8   2   6      275.21      213.48     30.16 o 
   9   2   6     2587.17     2620.20     69.05 o 
  10   2   6      856.32      895.56     35.45 o 
  11   2   6      209.49      165.34     25.73 o 
  12   2   6     4106.82     4224.72    112.61 o 
  13   2   6      618.87      676.26     56.91 o 
  14   2   6      117.39       63.96     48.65 o 
  15   2   6       96.52       44.26     49.31 o 
  16   2   6      370.60      365.30     73.02 o 
 -16   3   6       17.87       22.06     45.43 o 
 -15   3   6      101.63      115.95     41.75 o 
 -14   3   6      674.79      801.86     62.58 o 
 -13   3   6        7.07      -34.63     37.85 o 
 -12   3   6      300.27      272.54     42.82 o 
 -11   3   6      325.60      336.98     40.15 o 
 -10   3   6     4135.94     4061.25     86.90 o 
  -9   3   6      127.68       82.39     18.41 o 
  -8   3   6      269.09      251.84     16.76 o 
  -7   3   6     2629.88     2389.00     44.97 o 
  -6   3   6     1025.90     1124.31     23.63 o 
  -5   3   6     3981.30     3753.51     62.13 o 
  -4   3   6      153.71      177.87     10.25 o 
  -3   3   6     1084.94      893.22     24.77 o 
  -2   3   6    23274.45    23427.62    341.17 o 
  -1   3   6     1145.78     1154.35     22.14 o 
   0   3   6     1851.10     1429.14     36.35 o 
   1   3   6     1068.13     1077.76     33.51 o 
   2   3   6    23765.61    24027.84    452.24 o 
   3   3   6     1040.85      846.51     27.24 o 
   4   3   6      216.11      265.01     21.05 o 
   5   3   6     4047.25     3748.83     96.82 o 
   6   3   6      870.68      916.94     39.94 o 
   7   3   6     2716.61     2545.06     73.09 o 
   8   3   6      360.16      332.45     34.99 o 
   9   3   6      146.56      101.20     32.71 o 
  10   3   6     4020.03     3948.73     95.87 o 
  11   3   6      285.03      300.21     31.34 o 
  12   3   6      342.77      348.95     40.56 o 
  13   3   6       14.42       48.80     47.32 o 
  14   3   6      640.92      803.94     95.11 o 
  15   3   6      115.63      127.58     60.53 o 
  16   3   6       16.89        9.92     60.56 o 
 -16   4   6      257.14      272.67     50.79 o 
 -15   4   6        7.93      -19.58     41.04 o 
 -14   4   6      149.31      140.85     46.71 o 
 -13   4   6      119.11       75.92     34.62 o 
 -12   4   6      423.10      438.85     41.91 o 
 -11   4   6      114.91      133.40     30.56 o 
 -10   4   6       41.25        8.09     21.41 o 
  -9   4   6     2628.82     2484.90     55.14 o 
  -8   4   6     5650.17     5548.99    100.19 o 
  -7   4   6     3011.36     3136.78     50.62 o 
  -6   4   6     6073.06     5962.38     93.90 o 
  -5   4   6     1180.03     1057.97     30.70 o 
  -4   4   6     1724.16     1638.65     28.85 o 
  -3   4   6      201.80      168.20     17.60 o 
  -2   4   6      663.32      630.55     22.42 o 
  -1   4   6      940.39     1077.10     45.44 o 
   0   4   6      154.46      176.72     17.03 o 
   1   4   6      945.20     1087.00     31.29 o 
   2   4   6      568.10      557.70     21.16 o 
   3   4   6      183.70      133.80     20.47 o 
   4   4   6     1646.58     1571.31     50.15 o 
   5   4   6     1009.97      958.17     38.89 o 
   6   4   6     5971.61     5726.49    144.92 o 
   7   4   6     2628.80     2719.65     83.58 o 
   8   4   6     5960.63     5799.55    124.40 o 
   9   4   6     2865.68     2689.15     68.94 o 
  10   4   6       31.62       15.48     23.88 o 
  11   4   6      105.52      106.08     27.33 o 
  12   4   6      401.08      465.59     38.38 o 
  13   4   6      100.65       95.47     53.97 o 
  14   4   6      146.52       45.46     53.39 o 
  15   4   6       13.47      -55.89     55.89 o 
  16   4   6      282.59      478.89     88.95 o 
 -16   5   6       93.89       58.43     47.83 o 
 -15   5   6      267.08      307.43     48.05 o 
 -14   5   6       52.23       13.10     37.43 o 
 -13   5   6      805.22      872.86     50.98 o 
 -12   5   6      312.07      260.54     36.43 o 
 -11   5   6      541.61      561.04     40.31 o 
 -10   5   6     2910.57     2906.35     68.95 o 
  -9   5   6     3021.41     3048.98     62.87 o 
  -8   5   6     1819.77     1903.55     44.71 o 
  -7   5   6      244.91      246.20     20.73 o 
  -6   5   6     5384.12     5143.79     90.86 o 
  -5   5   6      303.58      275.42     18.22 o 
  -4   5   6     6079.52     6737.99     98.80 o 
  -3   5   6      625.58      665.45     15.94 o 
  -2   5   6     2524.98     2618.04     46.86 o 
  -1   5   6     1705.72     1863.54     54.68 o 
   0   5   6      143.04      107.53     12.07 o 
   1   5   6     2258.39     2205.65     74.89 o 
   2   5   6     2198.00     2229.11     49.25 o 
   3   5   6      492.48      540.30     28.54 o 
   4   5   6     6820.17     7431.12    166.37 o 
   5   5   6      303.75      259.55     24.68 o 
   6   5   6     5763.76     5330.25    131.91 o 
   7   5   6      185.85      186.04     26.31 o 
   8   5   6     1966.26     2012.00     67.77 o 
   9   5   6     3040.81     2996.39     77.49 o 
  10   5   6     3078.17     2910.29     77.20 o 
  11   5   6      452.49      449.98     47.30 o 
  12   5   6      284.29      213.69     33.11 o 
  13   5   6      743.33      767.07     71.91 o 
  14   5   6       42.08      -50.01     50.01 o 
  15   5   6      257.43      281.33     65.93 o 
  16   5   6      101.46       78.70     66.45 o 
 -16   6   6      161.59      116.51     49.39 o 
 -15   6   6       30.10      -14.85     41.33 o 
 -14   6   6      157.83      128.99     39.82 o 
 -13   6   6      585.49      727.33     50.35 o 
 -12   6   6      843.84      917.47     47.11 o 
 -11   6   6     2303.42     2109.59     75.27 o 
 -10   6   6      260.01      287.13     28.60 o 
  -9   6   6      224.32      230.75     22.45 o 
  -8   6   6     1514.51     1564.56     37.31 o 
  -7   6   6       19.89        4.68     13.72 o 
  -6   6   6     2591.63     2542.89     47.54 o 
  -5   6   6     2028.43     1900.22     34.30 o 
  -4   6   6      837.30      747.80     20.08 o 
  -3   6   6     3753.61     4126.81     65.21 o 
  -2   6   6     4519.64     4376.63     79.53 o 
  -1   6   6     3200.93     3045.78     65.77 o 
   0   6   6     1223.10     1406.39     32.99 o 
   1   6   6     3826.62     3720.67     60.07 o 
   2   6   6     3993.63     3890.74     78.18 o 
   3   6   6     3683.95     3981.82     89.01 o 
   4   6   6     1070.26     1012.18     44.73 o 
   5   6   6     2093.09     2044.46     61.20 o 
   6   6   6     2660.03     2554.44     75.14 o 
   7   6   6       24.93       52.04     22.99 o 
   8   6   6     1676.27     1618.72     59.85 o 
   9   6   6      211.30      251.18     33.29 o 
  10   6   6      306.50      312.59     31.94 o 
  11   6   6     1959.74     1938.29     63.28 o 
  12   6   6      670.51      760.52     45.81 o 
  13   6   6      604.09      745.33     63.66 o 
  14   6   6      135.24      162.65     92.58 o 
  15   6   6       34.90      -44.37     57.35 o 
  16   6   6      170.68       79.40     66.98 o 
 -16   7   6       21.02      -52.92     52.92 o 
 -15   7   6      121.98       76.38     50.35 o 
 -14   7   6      379.68      388.21     45.19 o 
 -13   7   6      435.74      456.10     45.10 o 
 -12   7   6        6.17       52.05     33.70 o 
 -11   7   6      143.22      149.65     31.70 o 
 -10   7   6       12.01      -13.68     23.43 o 
  -9   7   6      854.74      908.26     31.73 o 
  -8   7   6     3029.77     3049.26     57.84 o 
  -7   7   6     2665.19     2554.12     49.74 o 
  -6   7   6       70.29       46.18     14.27 o 
  -5   7   6     3432.79     3346.46     56.15 o 
  -4   7   6     2896.16     2787.97     49.46 o 
  -3   7   6     1378.92     1303.65     26.20 o 
  -2   7   6     1867.08     2148.30     39.82 o 
  -1   7   6     5324.95     5563.30    107.22 o 
   0   7   6      703.13      636.42     21.67 o 
   1   7   6     5901.59     6040.62    107.85 o 
   2   7   6     1512.55     1704.16     49.12 o 
   3   7   6     1195.72     1129.96     37.04 o 
   4   7   6     3154.05     3087.55     69.62 o 
   5   7   6     3245.09     3124.92     76.40 o 
   6   7   6       54.56       36.69     21.30 o 
   7   7   6     2577.86     2589.80     78.57 o 
   8   7   6     2878.01     2987.19     90.42 o 
   9   7   6      756.32      712.61     37.93 o 
  10   7   6       29.14       -2.95     25.53 o 
  11   7   6      111.17       57.93     29.14 o 
  12   7   6        4.38       28.93     30.58 o 
  13   7   6      482.04      510.55     44.78 o 
  14   7   6      404.16      506.68     53.49 o 
  15   7   6      119.72      150.74     62.71 o 
  16   7   6       13.05       -7.26     64.41 o 
 -15   8   6      208.28      152.54     55.77 o 
 -14   8   6       49.04       56.44     46.98 o 
 -13   8   6       39.13      -44.29     46.57 o 
 -12   8   6      488.51      632.47     47.50 o 
 -11   8   6       63.60       25.94     30.81 o 
 -10   8   6      830.80      799.10     38.28 o 
  -9   8   6     2791.88     2750.49     65.98 o 
  -8   8   6      514.21      488.46     27.42 o 
  -7   8   6     5253.02     5247.72     96.34 o 
  -6   8   6     1134.97     1081.74     31.04 o 
  -5   8   6     4064.40     3813.85     62.83 o 
  -4   8   6     3562.46     3270.50     55.76 o 
  -3   8   6     7517.96     7538.12    120.06 o 
  -2   8   6     4250.78     4647.30     74.57 o 
  -1   8   6     2277.96     2074.25     46.41 o 
   0   8   6      721.72      678.13     41.92 o 
   1   8   6     2281.79     2085.87     46.16 o 
   2   8   6     4308.43     4733.91    101.81 o 
   3   8   6     8529.07     8515.62    163.58 o 
   4   8   6     3523.76     3287.58     77.22 o 
   5   8   6     3668.42     3474.03     85.41 o 
   6   8   6     1111.51     1088.54     38.67 o 
   7   8   6     5354.30     5420.50    119.13 o 
   8   8   6      461.38      428.78     31.42 o 
   9   8   6     2687.00     2683.80     72.91 o 
  10   8   6      805.47      769.78     42.83 o 
  11   8   6       62.73       45.53     30.19 o 
  12   8   6      463.20      619.64     98.03 o 
  13   8   6       40.31       -2.38     34.79 o 
  14   8   6       61.44       26.02     39.32 o 
  15   8   6      177.42      175.39     63.17 o 
 -15   9   6       27.05        0.73     53.63 o 
 -14   9   6       49.36       60.30     48.52 o 
 -13   9   6      250.96      287.41     49.89 o 
 -12   9   6       24.45      -38.05     38.05 o 
 -11   9   6     1082.47     1087.76     49.71 o 
 -10   9   6      133.07      118.53     51.83 o 
  -9   9   6      338.78      273.63     32.95 o 
  -8   9   6      495.31      526.33     28.98 o 
  -7   9   6     1724.07     1650.18     41.79 o 
  -6   9   6     1597.35     1509.28     38.82 o 
  -5   9   6     2245.62     2303.92     43.27 o 
  -4   9   6      226.86      181.93     13.38 o 
  -3   9   6      748.48      658.63     19.96 o 
  -2   9   6     1567.44     1468.39     29.96 o 
  -1   9   6     1679.49     1580.57     35.06 o 
   0   9   6      334.67      411.25     31.59 o 
   1   9   6     1650.03     1503.02     43.92 o 
   2   9   6     1500.50     1380.55     42.72 o 
   3   9   6      793.57      645.90     33.84 o 
   4   9   6      340.55      301.91     23.66 o 
   5   9   6     2080.29     2145.57     59.89 o 
   6   9   6     1775.18     1694.83     49.48 o 
   7   9   6     1672.82     1649.98     60.37 o 
   8   9   6      530.04      518.61     33.63 o 
   9   9   6      370.05      404.07     32.73 o 
  10   9   6      163.30      145.70     31.06 o 
  11   9   6     1102.78     1103.77     50.09 o 
  12   9   6       19.45      -31.67     31.67 o 
  13   9   6      264.89      325.49     42.17 o 
  14   9   6       50.79       52.55     40.67 o 
  15   9   6       32.62      -10.53     60.23 o 
 -15  10   6      197.45      203.90     57.75 o 
 -14  10   6       46.20        7.68     50.93 o 
 -13  10   6      305.01      286.21     50.97 o 
 -12  10   6      144.41      124.87     42.81 o 
 -11  10   6     1725.19     1796.24     62.89 o 
 -10  10   6     1654.66     1695.06     59.44 o 
  -9  10   6      472.09      578.98     36.67 o 
  -8  10   6      378.75      358.31     30.48 o 
  -7  10   6      249.36      215.49     33.97 o 
  -6  10   6       55.77        9.27     19.07 o 
  -5  10   6     1865.59     1860.80     47.28 o 
  -4  10   6      296.56      261.48     27.85 o 
  -3  10   6     4282.17     4390.56     71.97 o 
  -2  10   6     1058.43      953.18     27.64 o 
  -1  10   6     5790.51     5406.96     95.37 o 
   0  10   6        0.85      -14.37     14.37 o 
   1  10   6     5924.29     5560.29    118.77 o 
   2  10   6     1145.04     1049.75     36.49 o 
   3  10   6     4258.23     4245.01     98.01 o 
   4  10   6      291.47      253.10     27.26 o 
   5  10   6     1675.66     1717.17     52.91 o 
   6  10   6       86.18       73.82     20.83 o 
   7  10   6      255.26      227.61     26.34 o 
   8  10   6      420.00      445.41     32.88 o 
   9  10   6      458.16      564.47     47.95 o 
  10  10   6     1757.62     1652.33     59.40 o 
  11  10   6     1650.91     1676.30     62.21 o 
  12  10   6      139.11      123.37     37.28 o 
  13  10   6      312.94      398.82     45.31 o 
  14  10   6       52.24       29.86     45.03 o 
  15  10   6      194.15      119.09     69.38 o 
 -14  11   6       77.78       66.20     51.91 o 
 -13  11   6     1158.91     1188.14     67.95 o 
 -12  11   6      122.03       72.56     43.52 o 
 -11  11   6      260.38      210.77     38.73 o 
 -10  11   6       49.62       53.27     32.74 o 
  -9  11   6      888.33      904.39     41.03 o 
  -8  11   6      432.18      375.08     31.60 o 
  -7  11   6      520.27      462.57     37.73 o 
  -6  11   6     1249.68     1317.10     44.98 o 
  -5  11   6       72.89       27.45     19.11 o 
  -4  11   6       70.99       98.40     18.00 o 
  -3  11   6     4018.23     4030.42     75.30 o 
  -2  11   6      647.09      633.58     24.18 o 
  -1  11   6     4215.07     4068.56     75.16 o 
   0  11   6     2853.08     2682.30     63.02 o 
   1  11   6     4252.44     4065.91     93.62 o 
   2  11   6      725.26      720.52     32.30 o 
   3  11   6     4296.05     4079.55     94.44 o 
   4  11   6      127.53      156.16     23.04 o 
   5  11   6       59.43       40.03     20.23 o 
   6  11   6     1067.84     1118.82     43.77 o 
   7  11   6      516.11      479.94     34.07 o 
   8  11   6      507.25      593.42     37.98 o 
   9  11   6      930.83      949.24     58.37 o 
  10  11   6       72.21       20.52     30.88 o 
  11  11   6      248.56      260.06     38.25 o 
  12  11   6      125.39       86.78     38.02 o 
  13  11   6     1092.72     1102.49     59.02 o 
  14  11   6       71.79       75.94     44.61 o 
 -14  12   6      168.60      132.50     56.30 o 
 -13  12   6       17.75      -46.81     46.81 o 
 -12  12   6       91.25       52.50     52.92 o 
 -11  12   6      149.89      115.75     37.97 o 
 -10  12   6      302.20      318.63     39.92 o 
  -9  12   6     1640.52     1680.79     62.07 o 
  -8  12   6      553.12      525.04     40.58 o 
  -7  12   6     1687.51     1510.22     53.71 o 
  -6  12   6      562.40      626.37     80.95 o 
  -5  12   6     1752.28     1777.13     55.42 o 
  -4  12   6      237.34      211.97     22.25 o 
  -3  12   6     5086.40     5066.85    101.43 o 
  -2  12   6      516.65      506.69     24.31 o 
  -1  12   6     1975.96     2105.28     50.15 o 
   0  12   6      131.77      141.34     19.90 o 
   1  12   6     1783.56     1851.34     55.60 o 
   2  12   6      604.96      567.76     31.25 o 
   3  12   6     5021.81     4991.09    113.85 o 
   4  12   6      179.99      140.45     23.32 o 
   5  12   6     1641.88     1610.63     52.71 o 
   6  12   6      499.83      547.17     35.21 o 
   7  12   6     1490.68     1384.65     50.60 o 
   8  12   6      515.89      616.54     50.33 o 
   9  12   6     1800.71     1788.40     72.11 o 
  10  12   6      294.40      330.23     45.52 o 
  11  12   6      141.18      114.34     37.44 o 
  12  12   6      108.00      139.02     40.74 o 
  13  12   6       12.83        3.79     40.68 o 
  14  12   6      157.20      172.94     57.78 o 
 -14  13   6       61.00       15.24     76.49 o 
 -13  13   6       81.98      100.19     67.31 o 
 -12  13   6       53.50       62.92     47.61 o 
 -11  13   6      193.98      251.34     47.99 o 
 -10  13   6      132.03       91.85     42.32 o 
  -9  13   6       84.23       52.94     33.52 o 
  -8  13   6       87.57       37.28     31.18 o 
  -7  13   6     1160.87     1101.66     48.54 o 
  -6  13   6       43.17       35.29     26.63 o 
  -5  13   6     3114.38     3158.27     83.13 o 
  -4  13   6      139.82       78.44     25.44 o 
  -3  13   6      189.84      137.67     21.22 o 
  -2  13   6      862.39      945.36     30.78 o 
  -1  13   6      624.22      634.07     29.90 o 
   0  13   6      970.73      908.55     33.77 o 
   1  13   6      710.95      676.89     33.94 o 
   2  13   6      845.18      931.26     39.04 o 
   3  13   6      184.41      152.19     31.80 o 
   4  13   6      122.59       51.73     22.39 o 
   5  13   6     3276.03     3227.31     82.47 o 
   6  13   6       39.48       20.19     23.72 o 
   7  13   6     1171.22     1103.25     45.83 o 
   8  13   6       97.16       99.08     35.42 o 
   9  13   6      112.61       89.07     38.88 o 
  10  13   6      126.12       89.58     42.23 o 
  11  13   6      176.13      188.33     39.75 o 
  12  13   6       57.69       70.03     41.21 o 
  13  13   6       82.25       54.17     88.30 o 
  14  13   6       49.02      102.85     59.30 o 
 -13  14   6      127.36       10.33     65.58 o 
 -12  14   6      153.43      155.50     52.16 o 
 -11  14   6      186.29      199.19     47.64 o 
 -10  14   6      910.70      961.06     61.42 o 
  -9  14   6      345.99      293.05     40.49 o 
  -8  14   6        7.59      -17.83     30.95 o 
  -7  14   6     1570.32     1630.56     59.21 o 
  -6  14   6       12.17      -17.88     28.82 o 
  -5  14   6       19.16       -1.60     25.78 o 
  -4  14   6       75.59       25.74     25.77 o 
  -3  14   6      826.51      751.25     33.96 o 
  -2  14   6     3154.00     3140.31     71.87 o 
  -1  14   6      667.04      643.69     30.55 o 
   0  14   6     1663.82     1600.91     45.94 o 
   1  14   6      500.87      474.12     29.77 o 
   2  14   6     3158.65     3152.75     81.31 o 
   3  14   6      841.29      764.91     37.88 o 
   4  14   6       68.37       15.05     23.74 o 
   5  14   6       69.29       19.59     26.21 o 
   6  14   6        8.09      -24.16     24.16 o 
   7  14   6     1572.23     1608.61     56.60 o 
   8  14   6       10.64      -29.12     34.58 o 
   9  14   6      355.93      373.57     47.61 o 
  10  14   6      867.82     1024.36     65.89 o 
  11  14   6      168.31      186.28     41.88 o 
  12  14   6      146.15      127.96     42.59 o 
  13  14   6      111.72       95.03     57.17 o 
 -13  15   6      173.04      180.91     95.18 o 
 -12  15   6      117.82       29.02     53.46 o 
 -11  15   6      215.04      203.30     52.03 o 
 -10  15   6      191.31      182.48     41.80 o 
  -9  15   6      766.68      764.39     56.04 o 
  -8  15   6      244.74      147.35     40.78 o 
  -7  15   6       73.87       35.08     32.28 o 
  -6  15   6      438.80      441.16     39.31 o 
  -5  15   6       79.94       58.23     29.73 o 
  -4  15   6      642.23      592.45     39.87 o 
  -3  15   6     2695.09     2711.04     66.33 o 
  -2  15   6      597.11      631.00     34.01 o 
  -1  15   6      762.77      759.08     33.93 o 
   0  15   6     1471.27     1415.20     44.68 o 
   1  15   6      933.42      899.67     35.98 o 
   2  15   6      681.33      734.78     39.83 o 
   3  15   6     2738.53     2709.80     75.08 o 
   4  15   6      616.24      694.11     47.94 o 
   5  15   6       68.99       65.75     27.26 o 
   6  15   6      442.55      528.14     39.57 o 
   7  15   6       82.54       39.88     29.27 o 
   8  15   6      264.09      271.85     43.79 o 
   9  15   6      750.76      782.00     61.53 o 
  10  15   6      191.30      169.50     80.08 o 
  11  15   6      211.12      299.06     44.97 o 
  12  15   6      142.20       78.41     53.17 o 
  13  15   6      179.03      151.61     94.91 o 
 -12  16   6       40.37      -46.62     66.38 o 
 -11  16   6      132.28       41.60     51.39 o 
 -10  16   6      129.20       87.98     42.40 o 
  -9  16   6      100.65       54.99     48.01 o 
  -8  16   6      532.89      607.73     48.53 o 
  -7  16   6      332.57      282.67     39.12 o 
  -6  16   6      367.07      311.60     38.29 o 
  -5  16   6      921.33      921.62     46.54 o 
  -4  16   6     1130.40     1000.74     46.00 o 
  -3  16   6      269.89      243.41     32.12 o 
  -2  16   6      137.50       79.93     26.89 o 
  -1  16   6      558.31      605.39     39.29 o 
   0  16   6       57.93       57.93     23.04 o 
   1  16   6      597.98      644.20     35.33 o 
   2  16   6      120.19      175.64     31.01 o 
   3  16   6      254.54      249.19     32.80 o 
   4  16   6     1054.13      964.17     44.78 o 
   5  16   6      984.27     1014.69     45.90 o 
   6  16   6      375.88      333.72     36.26 o 
   7  16   6      369.01      365.19     48.32 o 
   8  16   6      510.88      616.26     71.95 o 
   9  16   6       94.70       68.16     44.13 o 
  10  16   6      105.37       89.24     55.66 o 
  11  16   6      168.80      141.33     53.03 o 
  12  16   6       41.58      -20.71     53.70 o 
 -11  17   6      178.98      148.57     66.94 o 
 -10  17   6      284.76      305.78     56.37 o 
  -9  17   6       50.17      -27.18     46.12 o 
  -8  17   6      252.52      192.20     42.31 o 
  -7  17   6      503.34      566.59     86.28 o 
  -6  17   6     1733.53     1629.28     61.70 o 
  -5  17   6      911.91      930.65     48.79 o 
  -4  17   6      661.70      724.01     54.56 o 
  -3  17   6      188.02       91.60     30.71 o 
  -2  17   6      963.82      943.65     45.94 o 
  -1  17   6      208.60      154.56     29.98 o 
   0  17   6        8.58        7.50     26.67 o 
   1  17   6      238.12      179.20     27.97 o 
   2  17   6      870.80      880.85     44.18 o 
   3  17   6      193.07      188.97     38.87 o 
   4  17   6      619.94      718.15     45.90 o 
   5  17   6      889.57      889.45     52.19 o 
   6  17   6     1563.07     1500.27     58.51 o 
   7  17   6      541.58      567.69     53.26 o 
   8  17   6      239.96      240.11     48.27 o 
   9  17   6       34.42        7.40     45.21 o 
  10  17   6      237.79      209.80     52.29 o 
  11  17   6      213.84      226.80     57.98 o 
 -10  18   6      174.41      169.15     56.30 o 
  -9  18   6      201.58       72.27     50.48 o 
  -8  18   6      170.43      105.89     47.27 o 
  -7  18   6      286.07      337.98     51.34 o 
  -6  18   6       85.38       39.88     43.43 o 
  -5  18   6       86.89        6.66     39.49 o 
  -4  18   6      223.30      164.30     36.23 o 
  -3  18   6      461.36      528.49     42.79 o 
  -2  18   6      526.69      570.27     75.02 o 
  -1  18   6      181.30      152.31     31.92 o 
   0  18   6     2231.52     2110.72     71.99 o 
   1  18   6      159.45      151.56     28.34 o 
   2  18   6      574.78      681.96     44.83 o 
   3  18   6      363.61      389.36     40.68 o 
   4  18   6      253.65      242.62     35.02 o 
   5  18   6       63.48        5.36     31.60 o 
   6  18   6       88.80       53.21     39.76 o 
   7  18   6      303.64      342.37     48.82 o 
   8  18   6      168.16      106.26     46.41 o 
   9  18   6      180.71      171.06    124.79 o 
  10  18   6      192.80      260.30     71.41 o 
  -9  19   6      206.06      204.65     57.16 o 
  -8  19   6       43.41       42.47     50.30 o 
  -7  19   6        1.72        3.98     46.05 o 
  -6  19   6       46.19        4.00     43.32 o 
  -5  19   6      239.37      255.44     64.30 o 
  -4  19   6      169.49      157.93     43.77 o 
  -3  19   6      532.77      632.13     56.45 o 
  -2  19   6     1126.19      970.68     71.60 o 
  -1  19   6      684.99      707.08     55.68 o 
   0  19   6      142.86      200.78     41.16 o 
   1  19   6      610.38      642.24     46.05 o 
   2  19   6     1124.12     1094.64     51.42 o 
   3  19   6      584.35      622.24     46.25 o 
   4  19   6      170.47      175.69     35.97 o 
   5  19   6      232.80      239.15     38.23 o 
   6  19   6       49.46       32.71     42.64 o 
   7  19   6        3.09      -43.28     43.28 o 
   8  19   6       33.03       -2.16     48.70 o 
   9  19   6      208.91      135.27    108.88 o 
  -8  20   6       39.11      -46.73     51.92 o 
  -7  20   6       28.25        9.95     49.68 o 
  -6  20   6       15.32       11.17     47.23 o 
  -5  20   6       85.59       69.72     46.42 o 
  -4  20   6      693.55      825.92     64.84 o 
  -3  20   6      159.69      179.57     46.46 o 
  -2  20   6      210.50      272.73     59.75 o 
  -1  20   6      595.02      619.03     56.34 o 
   0  20   6      589.65      493.03     51.95 o 
   1  20   6      560.20      746.01     58.93 o 
   2  20   6      215.61      275.59     45.38 o 
   3  20   6      165.99      152.43     43.85 o 
   4  20   6      674.17      839.35     62.48 o 
   5  20   6       63.53      -11.82     42.10 o 
   6  20   6        9.88       -6.34     55.47 o 
   7  20   6       34.34       41.46     55.94 o 
   8  20   6       48.39       98.61     64.78 o 
  -7  21   6       28.66       65.27     65.64 o 
  -6  21   6      610.33      617.43     70.71 o 
  -5  21   6      116.45       96.40     50.70 o 
  -4  21   6      120.80      154.63     50.18 o 
  -3  21   6       45.27       -4.69     54.83 o 
  -2  21   6      228.13      176.96     60.17 o 
  -1  21   6      113.95       43.45     54.02 o 
   0  21   6       83.58       46.02     43.18 o 
   1  21   6      132.64       96.28     44.20 o 
   2  21   6      233.21      199.21     46.99 o 
   3  21   6       45.58       20.33     43.65 o 
   4  21   6      134.50      159.21     48.36 o 
   5  21   6      125.55       26.33     56.69 o 
   6  21   6      681.47      826.90    125.10 o 
   7  21   6       24.51       83.53     65.27 o 
  -6  22   6      112.75       94.95     72.01 o 
  -5  22   6        9.83      -28.24     52.29 o 
  -4  22   6      300.11      407.36     73.46 o 
  -3  22   6      122.63      146.54     62.47 o 
  -2  22   6       12.69      -57.18     57.18 o 
  -1  22   6      442.68      440.75    120.72 o 
   0  22   6      327.86      381.52     91.96 o 
   1  22   6      418.11      437.34     56.03 o 
   2  22   6       13.05       12.62     47.75 o 
   3  22   6      128.11      103.82     49.85 o 
   4  22   6      279.66      322.83     55.43 o 
   5  22   6        9.00       24.33     63.37 o 
   6  22   6      135.63       35.23     64.33 o 
  -3  23   6       75.04       42.79     65.11 o 
  -2  23   6      345.19      391.65    106.48 o 
  -1  23   6       72.08      104.84     65.08 o 
   0  23   6       41.27      -18.67     60.61 o 
   1  23   6       65.68       55.79     71.71 o 
   2  23   6      387.30      469.92    104.60 o 
   3  23   6       70.76       67.68     51.88 o 
   1   0   7     7254.40     7278.48    118.11 o 
   2   0   7    10236.82    11028.38    175.86 o 
   3   0   7     4061.58     3954.54     75.01 o 
   4   0   7     6618.19     6911.85    113.93 o 
   5   0   7       71.08       36.45     13.01 o 
   6   0   7      877.44      691.63     21.28 o 
   7   0   7     2025.86     2036.37     42.50 o 
   8   0   7      866.52      771.70     33.31 o 
   9   0   7     2028.50     2030.29     51.48 o 
  10   0   7      345.50      342.02     32.25 o 
  11   0   7      625.90      657.84     47.99 o 
  12   0   7       16.93      -29.60     29.60 o 
  13   0   7     1574.19     1485.40     67.91 o 
  14   0   7      164.42      144.95     72.06 o 
  15   0   7       64.84       54.26     50.19 o 
  16   0   7      251.44      276.80     58.72 o 
 -16   1   7      228.16      277.25     68.71 o 
 -15   1   7       83.26       71.60     48.81 o 
 -14   1   7       53.39       60.97     44.19 o 
 -13   1   7     1462.95     1441.45     68.09 o 
 -12   1   7       86.57       97.10     38.19 o 
 -11   1   7     1702.77     1674.10     57.44 o 
 -10   1   7      533.62      559.66     37.81 o 
  -9   1   7     2250.34     2181.34     62.49 o 
  -8   1   7      398.35      404.72     24.96 o 
  -7   1   7     1436.46     1375.81     31.27 o 
  -6   1   7     3332.14     3144.50     58.37 o 
  -5   1   7      533.82      505.19     15.88 o 
  -4   1   7      229.81      187.89     20.20 o 
  -3   1   7    20227.45    21622.91    317.22 o 
  -2   1   7    14506.33    14961.49    238.00 o 
  -1   1   7    19091.17    20538.14    322.81 o 
   0   1   7    10267.13     9923.64    158.41 o 
   1   1   7    19254.80    20764.17    322.94 o 
   2   1   7    14988.25    15226.76    238.15 o 
   3   1   7    21131.39    22309.85    376.48 o 
   4   1   7      161.19      106.70     11.68 o 
   5   1   7      388.49      408.75     27.79 o 
   6   1   7     3297.15     3195.28     64.81 o 
   7   1   7     1623.10     1576.03     43.19 o 
   8   1   7      432.18      417.80     27.13 o 
   9   1   7     2346.84     2279.33     61.09 o 
  10   1   7      528.06      561.04     42.40 o 
  11   1   7     1698.63     1726.20     57.59 o 
  12   1   7       96.12       89.41     32.38 o 
  13   1   7     1350.70     1410.68     67.55 o 
  14   1   7       58.95      -14.09     50.37 o 
  15   1   7       92.68      180.85     60.11 o 
  16   1   7      215.56      217.34     70.47 o 
 -16   2   7       48.57      -32.44     45.30 o 
 -15   2   7      256.08      289.29     48.66 o 
 -14   2   7      146.58       77.25     38.20 o 
 -13   2   7      321.38      276.72     40.19 o 
 -12   2   7      157.98      107.94     32.40 o 
 -11   2   7       91.55       80.16     25.36 o 
 -10   2   7      439.32      389.83     30.66 o 
  -9   2   7     4362.01     4417.61     92.05 o 
  -8   2   7      567.50      534.97     24.88 o 
  -7   2   7     2085.49     2111.55     40.41 o 
  -6   2   7     1541.65     1515.48     29.12 o 
  -5   2   7     2552.65     2567.34     48.77 o 
  -4   2   7     5502.96     6065.04     89.44 o 
  -3   2   7     7430.64     7555.00    117.52 o 
  -2   2   7      315.83      258.39     20.96 o 
  -1   2   7     7567.58     8102.00    130.62 o 
   0   2   7      206.54      233.60     21.79 o 
   1   2   7     7574.25     8076.68    130.61 o 
   3   2   7     7969.37     8332.79    158.15 o 
   4   2   7     4780.98     5201.91    118.64 o 
   5   2   7     2451.53     2501.05     52.90 o 
   6   2   7     1479.93     1478.76     47.42 o 
   7   2   7     1966.47     1982.70     54.16 o 
   8   2   7      664.07      586.29     30.25 o 
   9   2   7     4466.74     4332.80    101.19 o 
  10   2   7      475.89      479.71     41.23 o 
  11   2   7       89.09       58.30     32.01 o 
  12   2   7      159.95      173.29     38.09 o 
  13   2   7      306.54      342.45     58.62 o 
  14   2   7      102.42       93.57     54.36 o 
  15   2   7      258.90      228.21     65.14 o 
  16   2   7       59.58      107.21     65.17 o 
 -16   3   7      108.97       78.51     46.91 o 
 -15   3   7        6.89      -39.27     39.83 o 
 -14   3   7      286.37      281.49     43.78 o 
 -13   3   7      401.12      383.54     41.95 o 
 -12   3   7       95.13       99.44     32.83 o 
 -11   3   7      898.39      926.07     39.65 o 
 -10   3   7      118.78       51.44     26.43 o 
  -9   3   7     1643.99     1460.53     51.61 o 
  -8   3   7      772.36      746.65     27.77 o 
  -7   3   7     1552.32     1509.80     30.96 o 
  -6   3   7      944.80     1060.31     26.21 o 
  -5   3   7     3916.13     3807.42     63.23 o 
  -4   3   7     2489.30     2242.86     40.17 o 
  -3   3   7     3680.91     3973.24     63.51 o 
  -2   3   7    18118.26    19846.61    285.15 o 
  -1   3   7    16373.97    17276.84    256.47 o 
   0   3   7     7555.87     7980.90    145.74 o 
   1   3   7    17416.11    18162.46    303.95 o 
   2   3   7    17649.02    19262.91    377.51 o 
   3   3   7     3668.99     3959.75     85.53 o 
   4   3   7     2612.27     2330.11     55.62 o 
   5   3   7     4215.88     3806.33     82.91 o 
   6   3   7      963.10     1037.67     41.46 o 
   7   3   7     1901.18     1737.55     57.18 o 
   8   3   7      825.78      847.91     39.59 o 
   9   3   7     1713.33     1501.21     52.66 o 
  10   3   7       70.18       91.88     25.39 o 
  11   3   7      991.32      988.51     43.25 o 
  12   3   7       97.17      105.71     47.22 o 
  13   3   7      388.98      344.36     47.19 o 
  14   3   7      303.31      364.95     69.43 o 
  15   3   7        7.42       16.94     56.87 o 
  16   3   7      125.31      275.21     72.98 o 
 -16   4   7       85.70       89.52     47.19 o 
 -15   4   7       99.47       17.66     42.74 o 
 -14   4   7       27.74       46.46     38.28 o 
 -13   4   7       81.13      100.53     36.23 o 
 -12   4   7      506.96      718.33     55.35 o 
 -11   4   7     3111.54     3118.75     83.62 o 
 -10   4   7      197.53      143.34     25.21 o 
  -9   4   7      411.29      386.02     37.77 o 
  -8   4   7      881.27      871.35     29.57 o 
  -7   4   7     1210.67     1185.52     29.90 o 
  -6   4   7     3046.70     2818.65     49.69 o 
  -5   4   7      846.58      732.82     19.93 o 
  -4   4   7     4002.86     5023.41     77.67 o 
  -3   4   7     3390.32     3910.20     64.81 o 
  -2   4   7      177.12      189.46     19.66 o 
  -1   4   7     6653.92     6491.45     98.15 o 
   0   4   7     1918.72     1811.53     61.43 o 
   1   4   7     6539.25     6374.70    115.52 o 
   2   4   7      249.32      187.11     19.12 o 
   3   4   7     3657.35     4172.98    101.84 o 
   4   4   7     3661.56     4586.07    120.95 o 
   5   4   7      830.75      732.78     40.05 o 
   6   4   7     2629.21     2420.69     76.67 o 
   7   4   7     1206.79     1161.12     47.33 o 
   8   4   7      808.29      803.30     50.92 o 
   9   4   7      442.32      404.51     49.38 o 
  10   4   7      276.45      277.70     30.71 o 
  11   4   7     3102.57     2987.13     81.33 o 
  12   4   7      436.54      399.72     46.62 o 
  13   4   7       64.18       11.32     38.96 o 
  14   4   7       28.93       -2.95     52.86 o 
  15   4   7      107.39       40.69     58.60 o 
  16   4   7       76.70      -64.21     64.21 o 
 -16   5   7       35.82       19.02     46.35 o 
 -15   5   7      356.01      356.45     48.40 o 
 -14   5   7       77.49       90.54     40.09 o 
 -13   5   7      314.52      323.24     50.83 o 
 -12   5   7       14.41      -29.74     29.74 o 
 -11   5   7      601.25      591.50     42.25 o 
 -10   5   7      377.13      389.74     29.50 o 
  -9   5   7      882.35      941.55     32.11 o 
  -8   5   7      945.96      937.12     29.24 o 
  -7   5   7     2840.29     2744.73     51.52 o 
  -6   5   7     5203.32     5291.38     85.56 o 
  -5   5   7      680.65      600.49     17.55 o 
  -4   5   7     3787.23     3568.05     56.27 o 
  -3   5   7     8323.64     8293.65    127.55 o 
  -2   5   7      122.86       86.81     14.77 o 
  -1   5   7      778.18      710.69     19.16 o 
   0   5   7        1.20       -7.05      7.05 o 
   1   5   7      721.50      677.37     21.37 o 
   2   5   7      201.78      104.29     40.14 o 
   3   5   7     8880.82     8739.45    170.66 o 
   4   5   7     4156.91     3952.75    114.09 o 
   5   5   7      702.05      628.99     32.61 o 
   6   5   7     4982.87     5086.83    132.80 o 
   7   5   7     2821.46     2644.13     80.44 o 
   8   5   7      994.69      988.94     51.72 o 
   9   5   7      818.02      844.53     39.48 o 
  10   5   7      290.72      300.94     37.28 o 
  11   5   7      558.37      639.26     41.14 o 
  12   5   7       17.68      -14.64     29.57 o 
  13   5   7      358.97      389.69     47.43 o 
  14   5   7       83.68       28.02     53.19 o 
  15   5   7      390.75      476.46     91.21 o 
  16   5   7       39.34      -24.59     63.41 o 
 -16   6   7       28.64      -23.89     54.29 o 
 -15   6   7      219.66      268.41     47.65 o 
 -14   6   7      109.24      109.75     40.40 o 
 -13   6   7      145.56       50.50     36.99 o 
 -12   6   7      208.09      141.18     34.64 o 
 -11   6   7      503.91      463.50     40.28 o 
 -10   6   7       32.21       40.08     23.49 o 
  -9   6   7      110.83       67.62     20.26 o 
  -8   6   7     8255.43     8624.15    177.72 o 
  -7   6   7     3338.92     3054.57     56.76 o 
  -6   6   7      141.63      107.31     14.54 o 
  -5   6   7     2186.95     1999.67     36.12 o 
  -4   6   7     2483.29     2280.24     44.91 o 
  -3   6   7     1123.40     1011.43     24.94 o 
  -2   6   7      832.11      668.03     22.58 o 
  -1   6   7     1243.56     1501.98     35.79 o 
   0   6   7     1632.62     1619.26     37.34 o 
   1   6   7     1288.99     1516.67     31.26 o 
   2   6   7      785.83      635.83     21.89 o 
   3   6   7     1161.58     1044.04     34.01 o 
   4   6   7     2116.80     2096.52     84.27 o 
   5   6   7     2265.29     2129.08     67.57 o 
   6   6   7      137.02      143.37     24.82 o 
   7   6   7     3431.31     3149.59     90.11 o 
   8   6   7     8004.33     8297.85    255.05 o 
   9   6   7       78.56       36.38     25.38 o 
  10   6   7       72.76       48.20     26.37 o 
  11   6   7      535.95      588.51     40.99 o 
  12   6   7      221.51      186.01     34.47 o 
  13   6   7      150.35       67.13     42.02 o 
  14   6   7      108.51      122.98     55.83 o 
  15   6   7      240.99      254.93     64.27 o 
  16   6   7       23.08       40.08    102.03 o 
 -15   7   7       59.10       44.22     72.17 o 
 -14   7   7       95.20       56.34     45.38 o 
 -13   7   7        7.95      -22.42     40.46 o 
 -12   7   7      763.61      902.70     51.26 o 
 -11   7   7       73.69       58.13     36.22 o 
 -10   7   7      617.09      622.99     36.03 o 
  -9   7   7      739.52      732.63     31.73 o 
  -8   7   7      949.97      838.20     28.77 o 
  -7   7   7     2841.04     2770.90     53.77 o 
  -6   7   7     1728.47     1789.60     37.83 o 
  -5   7   7     2868.65     2643.83     48.55 o 
  -4   7   7     1255.92     1372.23     29.01 o 
  -3   7   7     5778.46     5866.43    100.88 o 
  -2   7   7      670.80      568.79     22.45 o 
  -1   7   7     4299.57     4162.42     81.41 o 
   0   7   7     6006.45     5395.76    101.28 o 
   1   7   7     4383.92     4257.99     81.42 o 
   2   7   7      816.62      675.85     22.18 o 
   3   7   7     6063.16     6173.99    127.52 o 
   4   7   7     1230.23     1314.67     41.23 o 
   5   7   7     3038.59     2915.97     68.99 o 
   6   7   7     1646.14     1638.01     59.75 o 
   7   7   7     2904.16     2960.99     86.63 o 
   8   7   7      875.81      885.13     46.86 o 
   9   7   7      697.51      737.71     45.98 o 
  10   7   7      556.76      531.06     39.01 o 
  11   7   7       44.63       14.48     29.35 o 
  12   7   7      640.96      777.58     49.82 o 
  13   7   7        8.83       11.62     35.21 o 
  14   7   7       85.17       66.14     47.40 o 
  15   7   7       50.53       52.72     60.34 o 
 -15   8   7       42.61        0.03     55.13 o 
 -14   8   7        0.38      -15.22     81.70 o 
 -13   8   7       31.75      -11.63     42.26 o 
 -12   8   7     1139.34     1158.95     89.40 o 
 -11   8   7      333.37      288.97     43.22 o 
 -10   8   7      735.60      785.55     43.91 o 
  -9   8   7       11.27      -19.36     20.92 o 
  -8   8   7      653.19      712.52     30.89 o 
  -7   8   7     2333.63     2341.77     51.96 o 
  -6   8   7      207.37      187.74     24.24 o 
  -5   8   7     1061.56     1015.63     25.53 o 
  -4   8   7     4378.14     4204.52     68.82 o 
  -3   8   7     5094.60     5062.73     88.01 o 
  -2   8   7     2946.53     2790.01     61.26 o 
  -1   8   7     1994.48     2169.12     48.69 o 
   0   8   7     5075.92     4802.84     92.22 o 
   1   8   7     2098.29     2175.29     48.28 o 
   2   8   7     3247.68     3070.41     65.72 o 
   3   8   7     5057.89     5013.32    110.25 o 
   4   8   7     4220.62     4067.50     94.58 o 
   5   8   7     1072.48     1019.53     37.63 o 
   6   8   7      228.08      232.62     23.97 o 
   7   8   7     2397.37     2367.26     64.63 o 
   8   8   7      701.30      704.70     35.13 o 
   9   8   7        4.61        0.28     29.97 o 
  10   8   7      789.93      812.29     43.63 o 
  11   8   7      370.14      325.88     36.71 o 
  12   8   7     1058.28     1071.98     51.67 o 
  13   8   7       34.36       33.21     36.52 o 
  14   8   7        0.05      -25.71     48.17 o 
  15   8   7       41.84       22.00     63.24 o 
 -15   9   7       91.15       60.11     54.40 o 
 -14   9   7      299.00      283.97     54.76 o 
 -13   9   7      341.71      317.36     50.69 o 
 -12   9   7      279.46      292.04     48.15 o 
 -11   9   7       72.87       32.75     38.44 o 
 -10   9   7     2083.76     2042.86     65.78 o 
  -9   9   7      509.73      473.46     33.52 o 
  -8   9   7      379.98      388.76     30.29 o 
  -7   9   7      177.25      113.31     22.55 o 
  -6   9   7     3471.73     3397.92     73.28 o 
  -5   9   7     2188.66     2183.46     51.93 o 
  -4   9   7      173.97      156.36     15.69 o 
  -3   9   7     6119.76     5900.16    101.04 o 
  -2   9   7     3285.92     3103.11     66.99 o 
  -1   9   7      448.28      468.60     22.08 o 
   0   9   7     2990.39     2997.85     63.23 o 
   1   9   7      347.04      342.19     24.66 o 
   2   9   7     3403.90     3324.99     67.32 o 
   3   9   7     6043.22     5790.37    126.45 o 
   4   9   7      237.03      241.13     23.22 o 
   5   9   7     1994.30     1958.43     57.41 o 
   6   9   7     3268.88     3178.97     81.33 o 
   7   9   7      125.09       96.11     23.38 o 
   8   9   7      320.41      348.92     39.19 o 
   9   9   7      473.64      499.60     36.07 o 
  10   9   7     2130.30     2075.24     66.40 o 
  11   9   7       72.01       81.16     32.32 o 
  12   9   7      248.75      271.25     39.97 o 
  13   9   7      315.88      347.17     48.03 o 
  14   9   7      265.77      247.97     47.18 o 
  15   9   7       80.29      138.99     67.82 o 
 -15  10   7       70.45       -4.41     55.30 o 
 -14  10   7      150.79      157.88     53.26 o 
 -13  10   7      120.97       56.74     47.60 o 
 -12  10   7       76.69       91.77     42.91 o 
 -11  10   7      590.16      643.20     46.86 o 
 -10  10   7      233.85      198.01     35.67 o 
  -9  10   7      881.51      933.13     40.21 o 
  -8  10   7     2113.84     2164.67     60.17 o 
  -7  10   7      288.10      237.22     26.42 o 
  -6  10   7      670.79      674.82     32.00 o 
  -5  10   7      600.89      590.26     30.84 o 
  -4  10   7     6708.38     6854.46    127.83 o 
  -3  10   7      546.18      573.02     25.98 o 
  -2  10   7     4206.83     4099.02     83.38 o 
  -1  10   7      907.57      950.12     30.66 o 
   0  10   7     5922.51     5848.99    111.92 o 
   1  10   7      800.66      861.68     37.70 o 
   2  10   7     4305.92     4118.02     94.28 o 
   3  10   7      491.38      502.44     29.61 o 
   4  10   7     6707.79     6725.84    146.02 o 
   5  10   7      580.77      629.32     33.20 o 
   6  10   7      608.51      641.88     35.87 o 
   7  10   7      233.49      257.30     38.75 o 
   8  10   7     2567.48     2591.86     87.85 o 
   9  10   7      770.70      833.24     42.27 o 
  10  10   7      259.65      294.53     41.94 o 
  11  10   7      523.61      645.06     47.01 o 
  12  10   7       61.41       20.82     36.16 o 
  13  10   7      123.23      184.88     41.74 o 
  14  10   7      138.30      147.85     53.77 o 
  15  10   7       84.15       61.65     68.28 o 
 -14  11   7       54.83       79.27     53.08 o 
 -13  11   7      207.63      163.46     50.98 o 
 -12  11   7      282.62      391.48     51.64 o 
 -11  11   7       58.83       45.42     34.48 o 
 -10  11   7     1484.19     1470.17     56.85 o 
  -9  11   7      397.38      359.29     34.09 o 
  -8  11   7     1673.46     1625.62     51.09 o 
  -7  11   7        1.45      -21.83     21.83 o 
  -6  11   7     3455.59     3368.12     85.28 o 
  -5  11   7      622.24      562.62     42.20 o 
  -4  11   7      917.26      903.63     33.14 o 
  -3  11   7     1356.58     1245.03     37.49 o 
  -2  11   7     2166.43     2344.17     50.46 o 
  -1  11   7     2742.96     2695.53     60.49 o 
   0  11   7       10.33        4.39     15.18 o 
   1  11   7     2601.95     2648.33     59.95 o 
   2  11   7     2536.21     2556.34     65.19 o 
   3  11   7     1261.23     1196.84     42.82 o 
   4  11   7      915.83      903.18     38.40 o 
   5  11   7      598.48      592.60     66.64 o 
   6  11   7     3400.94     3225.56     83.80 o 
   7  11   7        5.34       -9.44     23.00 o 
   8  11   7     1743.29     1792.07     57.45 o 
   9  11   7      410.44      455.74     46.56 o 
  10  11   7     1446.22     1513.58     68.13 o 
  11  11   7       49.76       47.96     34.79 o 
  12  11   7      310.77      403.44     87.69 o 
  13  11   7      215.83      218.70     64.76 o 
  14  11   7       45.20       33.87     44.30 o 
 -14  12   7       35.53       39.84     66.21 o 
 -13  12   7      105.22       72.95     67.93 o 
 -12  12   7      670.88      933.79     81.15 o 
 -11  12   7      127.55      105.32     43.38 o 
 -10  12   7       89.84       83.46     35.63 o 
  -9  12   7      315.41      301.68     38.69 o 
  -8  12   7      309.38      288.09     44.56 o 
  -7  12   7      724.65      725.79     43.30 o 
  -6  12   7      463.36      469.11     36.40 o 
  -5  12   7      311.38      247.72     30.42 o 
  -4  12   7      727.42      733.55     38.42 o 
  -3  12   7      492.26      486.07     28.36 o 
  -2  12   7       66.96       71.36     18.51 o 
  -1  12   7     2834.14     2979.25     66.83 o 
   0  12   7     3789.08     3796.56     80.22 o 
   1  12   7     2864.54     3001.38     75.70 o 
   2  12   7      105.39       99.19     24.36 o 
   3  12   7      537.88      509.50     32.25 o 
   4  12   7      796.28      748.61     36.43 o 
   5  12   7      377.54      330.70     33.90 o 
   6  12   7      478.89      499.42     40.72 o 
   7  12   7      791.43      756.19     40.41 o 
   8  12   7      312.17      292.59     34.47 o 
   9  12   7      348.48      373.24     45.34 o 
  10  12   7       63.32       46.23     39.52 o 
  11  12   7      159.60      111.36     37.74 o 
  12  12   7      623.99      768.95     72.37 o 
  13  12   7      106.99       53.30     44.38 o 
  14  12   7       44.57       -2.44     46.88 o 
 -13  13   7        5.68      -58.39     58.39 o 
 -12  13   7       62.63       85.20     84.77 o 
 -11  13   7       90.79       84.38     45.22 o 
 -10  13   7      362.43      399.24     84.91 o 
  -9  13   7      292.86      293.93     40.41 o 
  -8  13   7     1033.05      922.76     48.40 o 
  -7  13   7      697.45      793.87     52.73 o 
  -6  13   7       41.37       13.75     30.22 o 
  -5  13   7       20.20       32.14     25.95 o 
  -4  13   7        5.54      -23.40     23.40 o 
  -3  13   7      399.98      379.40     26.93 o 
  -2  13   7     2613.04     2684.29     64.95 o 
  -1  13   7      440.19      386.05     23.72 o 
   0  13   7      671.33      584.77     29.45 o 
   1  13   7      524.05      383.84     35.04 o 
   2  13   7     2990.05     2969.54     74.88 o 
   3  13   7      339.06      380.58     30.55 o 
   4  13   7       15.70      -15.84     21.32 o 
   5  13   7       42.22       25.22     23.50 o 
   6  13   7       49.05       44.03     24.96 o 
   7  13   7      693.47      754.08     42.39 o 
   8  13   7     1025.19      896.09     44.81 o 
   9  13   7      336.26      333.25     46.75 o 
  10  13   7      338.36      344.31     50.24 o 
  11  13   7       79.79       88.54     39.45 o 
  12  13   7       50.24      109.52     42.90 o 
  13  13   7        4.24      -16.43     44.51 o 
 -13  14   7       18.40       -9.48     63.48 o 
 -12  14   7      205.12      172.90     53.27 o 
 -11  14   7       77.39       37.46     44.65 o 
 -10  14   7      208.70      223.67     42.58 o 
  -9  14   7      306.18      317.27     42.06 o 
  -8  14   7     1561.45     1546.79     58.98 o 
  -7  14   7      746.68      783.98     49.20 o 
  -6  14   7      142.09       88.72     29.89 o 
  -5  14   7       58.30       -8.50     27.06 o 
  -4  14   7     1772.44     1802.89     59.29 o 
  -3  14   7      159.10      149.35     24.18 o 
  -2  14   7     1075.00     1145.64     39.61 o 
  -1  14   7      626.66      664.17     33.05 o 
   0  14   7       19.71        6.99     22.18 o 
   1  14   7      698.48      764.80     37.10 o 
   2  14   7     1076.11     1151.44     45.05 o 
   3  14   7      274.14      270.17     29.81 o 
   4  14   7     1888.24     1852.70     58.58 o 
   5  14   7       66.27      108.67     26.68 o 
   6  14   7      165.24      147.25     29.49 o 
   7  14   7      650.48      682.34     43.87 o 
   8  14   7     1448.07     1360.22     65.17 o 
   9  14   7      319.31      321.62     70.29 o 
  10  14   7      223.65      230.74     47.83 o 
  11  14   7       82.96       39.88     50.43 o 
  12  14   7      247.65      219.24     46.87 o 
  13  14   7       17.54       63.53     59.00 o 
 -12  15   7       85.41       13.49     54.19 o 
 -11  15   7      122.83      174.10     52.07 o 
 -10  15   7      145.20       57.16     40.65 o 
  -9  15   7      103.55       65.28     37.67 o 
  -8  15   7       76.06       45.32     35.84 o 
  -7  15   7       17.67      -31.44     31.44 o 
  -6  15   7     3034.78     3114.31     86.09 o 
  -5  15   7      332.66      308.90     42.60 o 
  -4  15   7     2321.14     2180.91     66.75 o 
  -3  15   7       33.11       42.18     23.38 o 
  -2  15   7      776.14      779.23     36.61 o 
  -1  15   7     2205.73     2250.14     57.62 o 
   0  15   7      761.68      738.77     40.42 o 
   1  15   7     2089.20     2053.55     64.28 o 
   2  15   7      735.52      713.08     39.69 o 
   3  15   7       36.35       14.68     24.99 o 
   4  15   7     2248.45     2122.00     65.44 o 
   5  15   7      348.57      387.24     38.55 o 
   6  15   7     2969.78     2993.12     83.68 o 
   7  15   7       28.78       21.72     30.04 o 
   8  15   7       63.79       87.64     58.17 o 
   9  15   7       91.93       31.74     41.94 o 
  10  15   7      185.31      168.20     46.30 o 
  11  15   7      122.14      130.21     43.73 o 
  12  15   7       90.44       -1.79     47.28 o 
 -12  16   7       76.39      130.94     58.30 o 
 -11  16   7      605.09      656.26     66.68 o 
 -10  16   7       67.06       38.92     42.22 o 
  -9  16   7       30.62       12.23     38.21 o 
  -8  16   7      797.94      864.00     55.36 o 
  -7  16   7      143.70       91.63     36.41 o 
  -6  16   7      340.65      358.47     40.68 o 
  -5  16   7      275.16      222.30     36.08 o 
  -4  16   7      759.10      772.40     49.54 o 
  -3  16   7      244.51      242.32     33.23 o 
  -2  16   7      206.26      201.59     27.01 o 
  -1  16   7      780.90      842.66     38.68 o 
   0  16   7      955.12      932.20     45.22 o 
   1  16   7      667.40      788.21     44.43 o 
   2  16   7      193.08      147.01     30.31 o 
   3  16   7      203.06      199.04     33.49 o 
   4  16   7      782.35      870.00     46.75 o 
   5  16   7      258.30      256.22     34.67 o 
   6  16   7      306.04      377.32     38.56 o 
   7  16   7      151.14      178.55     42.34 o 
   8  16   7      735.50      867.37     63.26 o 
   9  16   7       20.00       16.53     44.12 o 
  10  16   7       66.81       54.66     47.66 o 
  11  16   7      522.71      600.46     55.54 o 
  12  16   7       88.76       31.30     58.20 o 
 -11  17   7       21.02      -75.76     85.25 o 
 -10  17   7      410.10      370.14     50.76 o 
  -9  17   7      249.39      234.33     48.23 o 
  -8  17   7      351.72      331.85     47.84 o 
  -7  17   7      217.68      152.52     39.20 o 
  -6  17   7       62.16       35.15     35.04 o 
  -5  17   7      252.56      222.69     37.65 o 
  -4  17   7      380.30      368.23     39.74 o 
  -3  17   7     1353.52     1261.56     52.81 o 
  -2  17   7     1539.00     1430.71     47.75 o 
  -1  17   7      818.97      829.30     44.20 o 
   0  17   7        5.56      -14.55     26.91 o 
   1  17   7      820.47      853.70     43.64 o 
   2  17   7     1353.20     1269.93     51.88 o 
   3  17   7     1325.13     1293.23     54.10 o 
   4  17   7      402.89      440.72     38.92 o 
   5  17   7      285.01      259.40     36.30 o 
   6  17   7       57.79       27.43     32.07 o 
   7  17   7      246.06      185.68     44.19 o 
   8  17   7      353.47      293.10     50.17 o 
   9  17   7      251.08      253.50     52.22 o 
  10  17   7      385.87      364.43     63.85 o 
  11  17   7       20.49       12.03     46.64 o 
 -10  18   7      161.95      174.32     61.26 o 
  -9  18   7      202.56      191.30     55.06 o 
  -8  18   7       34.71      -21.66     46.41 o 
  -7  18   7      381.42      399.07     46.01 o 
  -6  18   7        7.80       -9.25     36.45 o 
  -5  18   7      188.06       98.81     36.25 o 
  -4  18   7      742.72      843.99     51.15 o 
  -3  18   7     1070.25     1067.91     50.32 o 
  -2  18   7      341.02      292.85     37.92 o 
  -1  18   7      140.92       65.76     32.00 o 
   0  18   7     1145.99     1151.18     50.58 o 
   1  18   7      135.52      108.23     32.83 o 
   2  18   7      351.91      359.04     38.63 o 
   3  18   7      979.12      953.64     49.52 o 
   4  18   7      798.58      890.23     49.84 o 
   5  18   7      135.56       91.63     42.91 o 
   6  18   7       11.42        0.94     32.92 o 
   7  18   7      436.00      557.06     59.57 o 
   8  18   7       23.67        6.08     46.29 o 
   9  18   7      223.74      174.46     53.47 o 
  10  18   7      131.33      158.25     56.51 o 
  -9  19   7       48.02      -27.95     56.47 o 
  -8  19   7       66.87       82.60     53.48 o 
  -7  19   7      326.59      316.45     52.92 o 
  -6  19   7      383.72      417.94     55.12 o 
  -5  19   7      334.20      257.05     50.41 o 
  -4  19   7       76.24       67.58     50.47 o 
  -3  19   7      169.11      108.52     36.41 o 
  -2  19   7      116.50       55.92     40.55 o 
  -1  19   7      287.18      309.09     46.96 o 
   0  19   7     1167.14     1205.19     53.95 o 
   1  19   7      310.98      306.75     39.56 o 
   2  19   7      135.77      116.09     35.12 o 
   3  19   7      177.53      152.63     35.99 o 
   4  19   7       86.53       -6.92     32.38 o 
   5  19   7      316.29      297.68     40.49 o 
   6  19   7      384.40      425.27     53.68 o 
   7  19   7      302.37      350.27     52.70 o 
   8  19   7       77.14      -24.44     47.06 o 
   9  19   7       43.65       44.20     54.09 o 
  -8  20   7      210.66      142.56     56.73 o 
  -7  20   7      134.07      185.09     54.75 o 
  -6  20   7      117.41      107.44     55.99 o 
  -5  20   7       59.02       -3.00     46.38 o 
  -4  20   7      144.83      118.31     46.52 o 
  -3  20   7      268.78      273.41     66.35 o 
  -2  20   7       43.72       11.61     50.29 o 
  -1  20   7      521.95      588.70     55.35 o 
   0  20   7      203.51      170.97     44.73 o 
   1  20   7      517.13      528.86     84.01 o 
   2  20   7       48.96       16.85     68.21 o 
   3  20   7      261.20      248.14     40.54 o 
   4  20   7      145.03       74.18     39.43 o 
   5  20   7       51.71       27.80     38.37 o 
   6  20   7      115.38       62.42     48.27 o 
   7  20   7      160.83      101.12     49.91 o 
   8  20   7      220.33      292.51     69.07 o 
  -7  21   7       12.25      -36.21     54.44 o 
  -6  21   7       28.57       -2.57     51.89 o 
  -5  21   7       35.00      -30.13     49.14 o 
  -4  21   7       76.54       27.35     58.68 o 
  -3  21   7      472.99      567.47     73.89 o 
  -2  21   7       20.20       27.83     56.69 o 
  -1  21   7      315.75      308.30     66.24 o 
   0  21   7       63.33       46.26     45.64 o 
   1  21   7      360.84      433.88     53.76 o 
   2  21   7       26.19      -20.17     43.69 o 
   3  21   7      449.26      496.66     63.12 o 
   4  21   7       73.52       20.41     45.63 o 
   5  21   7       32.63        8.12     55.77 o 
   6  21   7       35.96       54.34     72.04 o 
   7  21   7       11.51      -70.43     93.33 o 
  -5  22   7       78.47       70.24     67.04 o 
  -4  22   7       42.84       70.12     67.38 o 
  -3  22   7      326.83      332.72     72.82 o 
  -2  22   7      226.62      302.93     66.73 o 
  -1  22   7      301.98      338.00     68.24 o 
   0  22   7      118.03      164.85     51.13 o 
   1  22   7      254.32      244.84     54.45 o 
   2  22   7      238.11      350.74     55.34 o 
   3  22   7      352.49      412.01     79.39 o 
   4  22   7       50.88       48.49     50.79 o 
   5  22   7       91.60       87.23     88.20 o 
  -2  23   7      140.36       72.75     67.99 o 
  -1  23   7      302.40      265.28     70.81 o 
   0  23   7        3.86      -62.65     62.65 o 
   1  23   7      282.71      304.11     57.47 o 
   2  23   7      113.80      170.93     54.66 o 
   0   0   8    12038.39    13025.78    292.75 o 
   1   0   8     1983.88     1906.91     37.34 o 
   2   0   8    12737.88    13373.11    212.66 o 
   3   0   8     5764.68     5984.15    100.08 o 
   4   0   8      961.25      918.26     27.01 o 
   5   0   8     1776.02     1528.61     33.65 o 
   6   0   8       96.86       49.66     13.97 o 
   7   0   8      845.73      811.95     24.95 o 
   8   0   8     4141.72     3747.13     78.37 o 
   9   0   8     2555.67     2649.69     71.00 o 
  10   0   8        4.64       -9.02     27.91 o 
  11   0   8       12.88      -30.36     30.36 o 
  12   0   8        1.61       14.15     35.40 o 
  13   0   8     1125.63     1056.34     73.55 o 
  14   0   8      266.78      230.49     60.89 o 
  15   0   8       27.70       34.04     96.48 o 
  16   0   8        4.88      -20.69     51.82 o 
 -16   1   8       15.17       56.94     55.92 o 
 -15   1   8      203.65      170.89     51.39 o 
 -14   1   8      102.69       83.57     38.62 o 
 -13   1   8       27.69        8.32     34.78 o 
 -12   1   8      182.55      164.57     30.05 o 
 -11   1   8      130.96       94.72     27.38 o 
 -10   1   8     3087.33     3130.54     74.52 o 
  -9   1   8      355.08      251.21     28.82 o 
  -8   1   8       58.64        0.47     19.81 o 
  -7   1   8       43.71       14.40     12.65 o 
  -6   1   8     2847.93     2579.09     45.53 o 
  -5   1   8      579.48      491.60     20.84 o 
  -4   1   8     6454.46     7053.60    117.81 o 
  -3   1   8     8854.45     9243.53    136.30 o 
  -2   1   8    17992.52    19416.96    300.38 o 
  -1   1   8    22618.87    25047.35    387.66 o 
   0   1   8      167.83      109.71     11.84 o 
   1   1   8    22337.00    24582.95    387.47 o 
   2   1   8    17595.46    18752.89    300.02 o 
   3   1   8     8526.35     8829.17    161.12 o 
   4   1   8     6462.02     7149.59    117.46 o 
   5   1   8      502.18      437.49     24.41 o 
   6   1   8     2755.89     2458.74     54.59 o 
   7   1   8       93.75       46.66     15.43 o 
   8   1   8       32.92        3.16     16.63 o 
   9   1   8      285.41      231.96     26.34 o 
  10   1   8     3227.20     3246.57     96.32 o 
  11   1   8      181.48      194.40     36.45 o 
  12   1   8      221.41      193.53     40.13 o 
  13   1   8       62.32       82.15     48.92 o 
  14   1   8      102.88      104.13     54.68 o 
  15   1   8      226.98      131.63     64.42 o 
  16   1   8       17.32      -64.16     64.16 o 
 -16   2   8       48.83      -27.15     46.23 o 
 -15   2   8       17.07      -39.59     41.05 o 
 -14   2   8       80.45       17.14     55.94 o 
 -13   2   8      137.18      131.64     37.08 o 
 -12   2   8     1653.64     1732.51     61.05 o 
 -11   2   8      140.50       93.86     26.36 o 
 -10   2   8      970.03      872.19     37.44 o 
  -9   2   8      674.17      667.97     33.42 o 
  -8   2   8     1354.84     1293.03     35.77 o 
  -7   2   8     1914.43     1908.03     47.10 o 
  -6   2   8     1344.75     1270.15     27.51 o 
  -5   2   8     6798.71     6813.96    111.55 o 
  -4   2   8     1984.10     2106.26     39.44 o 
  -3   2   8     4889.27     5534.90     86.55 o 
  -2   2   8     2231.50     2343.33     56.95 o 
  -1   2   8     2604.81     2752.95     53.40 o 
   0   2   8    28422.95    31052.03    483.43 o 
   1   2   8     2995.45     3241.22     54.37 o 
   2   2   8     1959.92     2034.72     45.36 o 
   3   2   8     4874.75     5610.92    116.25 o 
   4   2   8     2169.13     2337.55     55.21 o 
   5   2   8     6347.10     6338.55    121.39 o 
   6   2   8     1219.23     1142.60     38.83 o 
   7   2   8     2059.93     1996.99     63.58 o 
   8   2   8     1460.31     1344.69     61.06 o 
   9   2   8      777.09      690.04     34.74 o 
  10   2   8     1072.75      997.90     60.54 o 
  11   2   8      114.74       34.33     32.39 o 
  12   2   8     1577.91     1559.60     67.93 o 
  13   2   8      146.49       99.45     40.93 o 
  14   2   8       83.55       93.34     54.15 o 
  15   2   8       17.69       26.74     92.37 o 
  16   2   8       47.93      -47.23     64.18 o 
 -16   3   8       19.30      -35.02     46.37 o 
 -15   3   8      193.71      207.51     46.38 o 
 -14   3   8      320.79      264.42     44.41 o 
 -13   3   8       78.94       74.44     35.77 o 
 -12   3   8      425.82      390.06     40.88 o 
 -11   3   8      177.18      145.42     28.21 o 
 -10   3   8      998.49      850.99     37.45 o 
  -9   3   8     1505.17     1549.68     47.02 o 
  -8   3   8     3007.29     3051.93     61.95 o 
  -7   3   8     5136.39     4799.76     79.57 o 
  -6   3   8      574.12      582.13     22.01 o 
  -5   3   8     1872.64     1729.83     38.18 o 
  -4   3   8     1128.80     1153.27     25.85 o 
  -3   3   8       27.45       22.25      9.12 o 
  -2   3   8    14035.39    15017.87    220.55 o 
  -1   3   8      630.88      538.26     16.51 o 
   0   3   8    11078.26    11415.52    182.62 o 
   1   3   8      629.62      580.66     25.20 o 
   2   3   8    13930.90    15034.09    261.01 o 
   3   3   8       17.67       26.40     13.53 o 
   4   3   8     1227.30     1258.06     37.03 o 
   5   3   8     1989.94     1852.55     48.85 o 
   6   3   8      511.66      492.80     38.56 o 
   7   3   8     5080.56     4566.58    123.06 o 
   8   3   8     3074.40     3026.68     75.98 o 
   9   3   8     1784.90     1737.85     52.44 o 
  10   3   8     1067.49      960.62     50.62 o 
  11   3   8      217.25      212.56     38.61 o 
  12   3   8      482.47      485.28     67.16 o 
  13   3   8       76.32       -0.20     38.73 o 
  14   3   8      351.17      380.19     64.37 o 
  15   3   8      211.27      195.45     95.32 o 
  16   3   8       17.54       -1.46     67.82 o 
 -16   4   8      103.71       91.66     48.86 o 
 -15   4   8      249.87      286.56     48.17 o 
 -14   4   8      237.03      161.60     41.98 o 
 -13   4   8      129.29      132.02     37.63 o 
 -12   4   8      113.44      128.80     38.72 o 
 -11   4   8       58.39       36.23     26.12 o 
 -10   4   8      872.36      832.08     36.63 o 
  -9   4   8     1198.99     1289.67     42.12 o 
  -8   4   8     5000.39     5063.19     92.15 o 
  -7   4   8     2486.44     2415.83     47.59 o 
  -6   4   8       41.44        1.27     12.25 o 
  -5   4   8      191.81      175.18     19.70 o 
  -4   4   8     2522.37     2399.66     55.93 o 
  -3   4   8     2806.79     2655.95     46.26 o 
  -2   4   8     5210.20     5557.65     86.25 o 
  -1   4   8     3829.93     3918.11     62.84 o 
   0   4   8     1352.17     1335.94     28.79 o 
   1   4   8     3694.71     3822.25     73.70 o 
   2   4   8     5202.97     5492.84    115.05 o 
   3   4   8     2850.11     2668.75     82.55 o 
   4   4   8     2886.70     2754.27     62.28 o 
   5   4   8      149.20      156.14     19.52 o 
   6   4   8       45.19       18.37     19.98 o 
   7   4   8     2458.44     2517.86     75.43 o 
   8   4   8     4739.89     4869.67    131.91 o 
   9   4   8     1283.44     1324.85     46.83 o 
  10   4   8      740.56      766.18     40.74 o 
  11   4   8       38.19       75.15     28.58 o 
  12   4   8      129.64       99.13     38.63 o 
  13   4   8      110.96       67.00     40.28 o 
  14   4   8      227.65      205.31     59.29 o 
  15   4   8      254.45      262.58     67.21 o 
  16   4   8      109.40       56.64    103.26 o 
 -16   5   8      119.12      145.12     57.66 o 
 -15   5   8      166.81      136.47     46.39 o 
 -14   5   8      102.22       48.85     40.12 o 
 -13   5   8      154.40      196.96     38.43 o 
 -12   5   8      251.95      243.52     49.01 o 
 -11   5   8     1104.43     1169.58     55.64 o 
 -10   5   8      558.49      531.69     37.56 o 
  -9   5   8      889.85      797.44     32.02 o 
  -8   5   8      292.84      261.82     21.61 o 
  -7   5   8      480.89      442.78     26.49 o 
  -6   5   8     3294.63     3107.11     56.47 o 
  -5   5   8     1137.09     1174.33     27.35 o 
  -4   5   8     5066.01     4735.60     77.00 o 
  -3   5   8      866.02      775.86     20.84 o 
  -2   5   8      371.33      285.31     13.57 o 
  -1   5   8     7415.03     7579.80    126.33 o 
   0   5   8     2111.87     1877.47     37.14 o 
   1   5   8     7466.15     7886.44    126.92 o 
   2   5   8      421.74      362.33     20.14 o 
   3   5   8      931.01      906.18     30.07 o 
   4   5   8     5143.96     4896.69    104.52 o 
   5   5   8     1243.06     1278.36     46.30 o 
   6   5   8     3337.35     3215.71     89.68 o 
   7   5   8      507.14      440.78     36.15 o 
   8   5   8      395.67      359.16     35.57 o 
   9   5   8      774.61      756.86     38.29 o 
  10   5   8      624.44      621.84     40.13 o 
  11   5   8     1134.73     1147.57     48.40 o 
  12   5   8      255.07      288.24     43.90 o 
  13   5   8      180.13      167.30     45.05 o 
  14   5   8       82.04       83.04     54.55 o 
  15   5   8      167.92       83.26     63.99 o 
  16   5   8      120.71      163.24     73.74 o 
 -15   6   8       85.75       17.33     70.55 o 
 -14   6   8        5.01      -44.18     44.18 o 
 -13   6   8      173.09      147.16     39.89 o 
 -12   6   8       80.80       68.55     36.93 o 
 -11   6   8      724.53      798.86     45.58 o 
 -10   6   8       32.34        2.50     23.46 o 
  -9   6   8      179.81      118.51     21.83 o 
  -8   6   8       37.10       -8.56     16.90 o 
  -7   6   8     1212.63     1140.31     31.16 o 
  -6   6   8     4722.94     4418.44     75.54 o 
  -5   6   8     1698.25     1726.55     32.53 o 
  -4   6   8     7172.01     6977.34    109.56 o 
  -3   6   8        4.29       -8.62     10.25 o 
  -2   6   8      732.39      698.80     20.21 o 
  -1   6   8     4595.44     4282.60     81.33 o 
   0   6   8      673.56      636.12     22.40 o 
   1   6   8     4408.76     4108.64     72.67 o 
   2   6   8      721.80      717.76     24.00 o 
   3   6   8        5.72       -8.50     13.28 o 
   4   6   8     7512.60     7208.15    147.32 o 
   5   6   8     1535.62     1557.31     56.55 o 
   6   6   8     4956.45     4597.46    119.40 o 
   7   6   8     1265.76     1242.76     51.02 o 
   8   6   8       13.56       -7.77     26.66 o 
   9   6   8      183.59      115.45     32.06 o 
  10   6   8       24.24       -5.69     26.33 o 
  11   6   8      577.15      746.42     82.53 o 
  12   6   8      101.01       45.33     38.70 o 
  13   6   8      193.39      156.00     45.06 o 
  14   6   8        4.64       32.52     45.43 o 
  15   6   8       78.05       97.17    111.00 o 
 -15   7   8       25.26       23.14     52.95 o 
 -14   7   8      154.68      191.12     52.47 o 
 -13   7   8      151.48      160.62     47.26 o 
 -12   7   8      308.09      264.53     47.65 o 
 -11   7   8      197.31      137.89     46.38 o 
 -10   7   8      729.57      742.52     38.15 o 
  -9   7   8      247.88      207.69     30.12 o 
  -8   7   8     1485.06     1369.85     35.86 o 
  -7   7   8     2014.48     1995.27     43.00 o 
  -6   7   8     1615.43     1562.75     35.47 o 
  -5   7   8     1095.56     1079.69     37.61 o 
  -4   7   8     5354.92     5524.41     93.48 o 
  -3   7   8     6344.28     5647.76     97.53 o 
  -2   7   8     1923.63     1938.55     43.97 o 
  -1   7   8     1326.54     1277.70     32.46 o 
   0   7   8        6.57       -4.63     10.95 o 
   1   7   8     1063.81     1061.21     30.01 o 
   2   7   8     1815.18     1797.22     39.01 o 
   3   7   8     6422.71     5836.89    108.96 o 
   4   7   8     4978.38     5182.35    117.32 o 
   5   7   8     1032.63      999.31     45.35 o 
   6   7   8     1515.18     1485.77     56.76 o 
   7   7   8     1967.76     1956.97     68.54 o 
   8   7   8     1377.53     1328.38     56.87 o 
   9   7   8      161.95      126.44     33.56 o 
  10   7   8      738.87      748.57     43.66 o 
  11   7   8      151.13      100.79     32.04 o 
  12   7   8      311.54      408.57     40.90 o 
  13   7   8      155.04      156.19     45.39 o 
  14   7   8      147.99      128.02     49.16 o 
  15   7   8       20.51       66.38     63.58 o 
 -15   8   8       63.36       -3.71     53.88 o 
 -14   8   8      221.42      248.71     54.87 o 
 -13   8   8      156.96      143.35     48.36 o 
 -12   8   8      438.45      440.31     62.13 o 
 -11   8   8        2.47      -36.12     36.12 o 
 -10   8   8     1082.78     1082.25     48.15 o 
  -9   8   8     2174.35     2167.15     59.50 o 
  -8   8   8      104.57       58.68     32.59 o 
  -7   8   8     2261.47     2452.75     59.70 o 
  -6   8   8      212.75      180.87     22.51 o 
  -5   8   8      246.33      231.40     28.00 o 
  -4   8   8     1443.33     1470.24     46.07 o 
  -3   8   8     2896.63     2999.18     62.20 o 
  -2   8   8     6906.74     7159.75    135.31 o 
  -1   8   8      135.51       92.05     14.46 o 
   0   8   8      510.54      426.34     27.93 o 
   1   8   8      171.52      108.85     14.34 o 
   2   8   8     7154.65     7423.19    122.18 o 
   3   8   8     2690.63     2747.51     61.10 o 
   4   8   8     1347.74     1409.83     45.16 o 
   5   8   8      177.22      170.96     22.81 o 
   6   8   8      223.14      199.30     25.18 o 
   7   8   8     2173.60     2343.56     66.31 o 
   8   8   8      129.43      154.55     32.67 o 
   9   8   8     2268.11     2289.22     87.14 o 
  10   8   8      929.15      970.86     46.42 o 
  11   8   8        0.59      -18.75     30.09 o 
  12   8   8      402.96      449.52     42.78 o 
  13   8   8      159.82      234.87     41.75 o 
  14   8   8      237.32      284.28     55.03 o 
  15   8   8       54.62      -13.71     62.31 o 
 -15   9   8       30.85       77.52     66.69 o 
 -14   9   8       14.49      -47.85     47.85 o 
 -13   9   8      253.95      241.10     51.42 o 
 -12   9   8      403.34      427.48     52.02 o 
 -11   9   8      359.66      205.31     44.04 o 
 -10   9   8      148.92      178.61     34.62 o 
  -9   9   8     1475.14     1493.52     49.79 o 
  -8   9   8      664.77      642.34     35.96 o 
  -7   9   8      886.82      885.88     36.45 o 
  -6   9   8     1766.57     1629.52     50.53 o 
  -5   9   8     1842.73     1835.75     47.90 o 
  -4   9   8     1839.80     1863.83     41.53 o 
  -3   9   8      245.16      271.08     20.59 o 
  -2   9   8       63.05       48.33     15.27 o 
  -1   9   8     3650.78     3437.91     72.51 o 
   0   9   8     4825.35     4633.34     91.14 o 
   1   9   8     3754.22     3582.41     72.62 o 
   2   9   8       80.54       59.85     14.30 o 
   3   9   8      277.87      321.88     20.33 o 
   4   9   8     1840.91     1776.31     53.26 o 
   5   9   8     1737.00     1771.60     53.79 o 
   6   9   8     1771.38     1647.65     51.96 o 
   7   9   8     1000.82     1025.11     41.51 o 
   8   9   8      705.11      715.43     38.38 o 
   9   9   8     1587.48     1582.26     55.00 o 
  10   9   8      134.09       77.20     37.05 o 
  11   9   8      318.09      286.93     38.63 o 
  12   9   8      353.17      430.66     43.43 o 
  13   9   8      287.68      313.74     44.39 o 
  14   9   8       14.14      -50.56     50.56 o 
  15   9   8       32.46      -55.20     64.33 o 
 -14  10   8       15.71        4.64     52.51 o 
 -13  10   8      126.20      108.36     48.98 o 
 -12  10   8       68.68       -7.81     43.92 o 
 -11  10   8      561.64      624.27     56.28 o 
 -10  10   8      500.49      533.16     43.85 o 
  -9  10   8      109.10       32.48     27.22 o 
  -8  10   8      495.88      485.89     34.50 o 
  -7  10   8      977.49     1006.84     38.53 o 
  -6  10   8     4143.37     4333.86     91.10 o 
  -5  10   8      854.12      812.66     37.42 o 
  -4  10   8      443.55      441.62     26.06 o 
  -3  10   8     2743.77     2826.29     63.43 o 
  -2  10   8      137.52       90.29     17.06 o 
  -1  10   8     2419.41     2412.75     55.47 o 
   0  10   8       25.99       -5.84     14.28 o 
   1  10   8     2487.96     2426.50     55.22 o 
   2  10   8      208.56      226.54     23.63 o 
   3  10   8     2824.79     2899.12     73.00 o 
   4  10   8      540.84      517.03     31.71 o 
   5  10   8      735.76      715.24     35.45 o 
   6  10   8     4031.21     4251.38    102.28 o 
   7  10   8      949.01      985.46     42.11 o 
   8  10   8      509.94      604.10     43.27 o 
   9  10   8      105.44       38.18     27.28 o 
  10  10   8      506.86      620.03     51.94 o 
  11  10   8      535.03      605.49     67.84 o 
  12  10   8       72.97       27.73     43.11 o 
  13  10   8      133.71      159.68     49.81 o 
  14  10   8       11.07      -23.92     63.42 o 
 -14  11   8       33.77      102.30    141.13 o 
 -13  11   8      449.31      439.63     71.71 o 
 -12  11   8       31.90       87.51     60.26 o 
 -11  11   8      108.72       53.85     43.03 o 
 -10  11   8       24.77      -15.25     32.84 o 
  -9  11   8      735.94      843.47     49.97 o 
  -8  11   8      764.82      839.21     47.13 o 
  -7  11   8      208.09      188.40     33.37 o 
  -6  11   8      284.41      222.31     34.24 o 
  -5  11   8       86.01       74.70     24.95 o 
  -4  11   8     3604.73     3634.69     90.37 o 
  -3  11   8     1487.68     1393.39     40.23 o 
  -2  11   8      965.00      837.38     31.76 o 
  -1  11   8     1624.40     1612.67     58.40 o 
   0  11   8      815.29      816.98     30.44 o 
   1  11   8     1694.92     1788.66     45.24 o 
   2  11   8     1025.58      956.55     37.87 o 
   3  11   8     1368.09     1229.71     45.54 o 
   4  11   8     3665.37     3767.19     90.82 o 
   5  11   8       97.91       74.04     23.65 o 
   6  11   8      265.86      221.45     28.05 o 
   7  11   8      237.16      254.36     30.24 o 
   8  11   8      776.09      827.47     47.72 o 
   9  11   8      774.95      901.69     59.64 o 
  10  11   8       34.68       11.50     37.45 o 
  11  11   8      123.40       65.94     36.84 o 
  12  11   8       21.95       21.88     39.14 o 
  13  11   8      447.92      531.95     55.43 o 
  14  11   8       27.74      -20.27     45.85 o 
 -14  12   8      241.67      176.17    108.47 o 
 -13  12   8       43.74       33.17     62.75 o 
 -12  12   8       31.29       30.81     55.31 o 
 -11  12   8       55.62        2.59     54.78 o 
 -10  12   8      375.46      390.25     47.82 o 
  -9  12   8      490.65      504.09     43.41 o 
  -8  12   8      399.59      406.13     39.95 o 
  -7  12   8      309.18      299.59     35.41 o 
  -6  12   8      202.81      133.71     31.21 o 
  -5  12   8     1704.84     1731.86     56.14 o 
  -4  12   8      253.01      191.91     27.54 o 
  -3  12   8     5449.27     5326.77    121.04 o 
  -2  12   8      658.98      648.45     30.87 o 
  -1  12   8      167.63      147.52     21.02 o 
   0  12   8       58.58       42.02     18.19 o 
   1  12   8      196.26      204.77     35.71 o 
   2  12   8      731.72      728.86     34.79 o 
   3  12   8     5597.56     5413.56    122.47 o 
   4  12   8      311.46      278.95     28.71 o 
   5  12   8     1764.59     1705.88     55.41 o 
   6  12   8      197.90      156.95     29.14 o 
   7  12   8      368.81      372.24     57.23 o 
   8  12   8      423.78      470.03     48.03 o 
   9  12   8      473.21      507.28     50.37 o 
  10  12   8      329.90      429.48     50.08 o 
  11  12   8       53.37       41.80     37.60 o 
  12  12   8       47.22       18.50     39.99 o 
  13  12   8       30.97       49.26     71.98 o 
  14  12   8      227.21      281.47     59.92 o 
 -13  13   8       32.48       13.50     64.02 o 
 -12  13   8      514.04      530.29    100.93 o 
 -11  13   8      210.41      169.17     48.30 o 
 -10  13   8      102.69       76.61     38.10 o 
  -9  13   8        3.76      -33.78     33.78 o 
  -8  13   8      330.91      353.29     40.22 o 
  -7  13   8      599.82      653.72     48.47 o 
  -6  13   8       49.20        4.54     31.03 o 
  -5  13   8     1380.21     1391.70     51.75 o 
  -4  13   8      568.38      587.97     37.91 o 
  -3  13   8       50.24       49.98     21.17 o 
  -2  13   8     1123.74     1053.46     37.86 o 
  -1  13   8      969.26      965.81     36.16 o 
   0  13   8     2538.18     2467.67     60.02 o 
   1  13   8     1084.01     1119.32     42.73 o 
   2  13   8     1115.44     1069.57     42.97 o 
   3  13   8       41.98       10.35     22.43 o 
   4  13   8      447.05      384.28     33.65 o 
   5  13   8     1411.93     1411.36     50.86 o 
   6  13   8       44.76       30.38     25.41 o 
   7  13   8      492.50      541.51     40.29 o 
   8  13   8      290.80      330.22     52.15 o 
   9  13   8        2.05      -13.50     37.18 o 
  10  13   8      131.64       92.25     42.94 o 
  11  13   8      227.90      200.30     42.20 o 
  12  13   8      508.59      585.35     59.84 o 
  13  13   8       33.93      -24.14     45.06 o 
 -13  14   8       25.00      -63.90     63.90 o 
 -12  14   8       95.28       47.09     93.95 o 
 -11  14   8      243.17      283.24     55.23 o 
 -10  14   8      457.46      435.79     47.87 o 
  -9  14   8      369.17      293.44     41.96 o 
  -8  14   8      192.88      115.90     38.01 o 
  -7  14   8      271.94      217.48     36.56 o 
  -6  14   8      688.07      788.34     46.34 o 
  -5  14   8      232.91      223.73     33.04 o 
  -4  14   8     1171.87     1156.66     47.40 o 
  -3  14   8      516.01      539.20     38.87 o 
  -2  14   8     2474.63     2549.40     62.99 o 
  -1  14   8       45.13       26.31     21.00 o 
   0  14   8      259.38      248.79     28.65 o 
   1  14   8       19.25        5.08     23.30 o 
   2  14   8     2472.64     2518.25     71.51 o 
   3  14   8      572.71      588.80     37.88 o 
   4  14   8     1204.56     1165.54     50.64 o 
   5  14   8      338.15      368.31     36.55 o 
   6  14   8      757.54      808.20     44.35 o 
   7  14   8      292.19      316.86     35.98 o 
   8  14   8      178.40      206.67     42.56 o 
   9  14   8      378.08      376.30     50.06 o 
  10  14   8      496.74      478.49     55.94 o 
  11  14   8      220.94      207.41     51.80 o 
  12  14   8       66.64       70.11     45.21 o 
  13  14   8       35.93       74.45     49.35 o 
 -12  15   8       60.66      -20.39    106.62 o 
 -11  15   8       59.57       -8.69     49.72 o 
 -10  15   8      161.84      105.61     42.03 o 
  -9  15   8      254.88      292.99     43.57 o 
  -8  15   8     1833.58     1798.77     66.98 o 
  -7  15   8       93.57       63.38     34.75 o 
  -6  15   8      255.08      244.96     36.52 o 
  -5  15   8      185.20      121.34     32.44 o 
  -4  15   8      131.73       93.76     29.82 o 
  -3  15   8     1229.73     1258.29     50.78 o 
  -2  15   8      542.56      578.46     38.87 o 
  -1  15   8     1409.79     1372.57     44.57 o 
   0  15   8      204.45      188.71     29.22 o 
   1  15   8     1309.78     1198.36     49.36 o 
   2  15   8      619.05      628.08     40.45 o 
   3  15   8     1361.49     1359.57     50.52 o 
   4  15   8      213.37      155.44     31.13 o 
   5  15   8      171.11      132.81     30.03 o 
   6  15   8      247.26      325.11     42.56 o 
   7  15   8      104.79       85.16     32.84 o 
   8  15   8     1810.34     1818.72     76.61 o 
   9  15   8      265.38      234.87     47.33 o 
  10  15   8      137.16      224.35     49.52 o 
  11  15   8       47.40      -17.75     49.37 o 
  12  15   8       55.53       70.08     51.85 o 
 -11  16   8      201.70      229.30     56.84 o 
 -10  16   8      265.81      273.72     48.50 o 
  -9  16   8      239.07      172.39     51.11 o 
  -8  16   8      376.25      425.60     47.21 o 
  -7  16   8      472.65      467.53     48.01 o 
  -6  16   8      786.17      815.51     52.44 o 
  -5  16   8      154.11       42.63     38.11 o 
  -4  16   8      426.58      501.91     41.32 o 
  -3  16   8      406.28      464.09     39.32 o 
  -2  16   8     1086.90     1016.77     40.32 o 
  -1  16   8     2136.40     2121.11     65.76 o 
   0  16   8        7.77      -20.16     25.94 o 
   1  16   8     1986.97     2067.85     65.65 o 
   2  16   8      895.07      833.54     44.47 o 
   3  16   8      386.40      423.98     37.26 o 
   4  16   8      427.19      472.12     39.58 o 
   5  16   8      142.11      122.93     37.16 o 
   6  16   8      749.65      842.09     50.91 o 
   7  16   8      479.25      475.74     43.68 o 
   8  16   8      431.30      516.52     69.58 o 
   9  16   8      226.74      203.79     49.43 o 
  10  16   8      281.04      218.38     53.55 o 
  11  16   8      218.25      162.72     55.93 o 
 -11  17   8       52.37       37.79     55.75 o 
 -10  17   8      261.62      213.79     49.94 o 
  -9  17   8       50.12       11.53     42.83 o 
  -8  17   8       18.88       10.75     39.43 o 
  -7  17   8      508.58      500.63     49.15 o 
  -6  17   8      559.63      549.32     47.58 o 
  -5  17   8     1109.52     1051.47     52.28 o 
  -4  17   8      595.73      535.70     44.46 o 
  -3  17   8        2.12      -30.56     30.56 o 
  -2  17   8      626.77      539.69     49.61 o 
  -1  17   8      318.61      359.26     48.19 o 
   0  17   8     1886.93     1848.61     62.42 o 
   1  17   8      357.28      438.62     39.03 o 
   2  17   8      608.10      533.26     41.41 o 
   3  17   8        5.61       18.04     29.59 o 
   4  17   8      605.24      719.03     49.81 o 
   5  17   8     1141.27     1126.32     51.26 o 
   6  17   8      584.18      631.13     47.46 o 
   7  17   8      499.24      630.44     57.56 o 
   8  17   8       15.25       15.75     43.58 o 
   9  17   8       58.28       59.87     47.99 o 
  10  17   8      221.45      237.38     56.39 o 
  11  17   8       33.64      -18.57     55.06 o 
 -10  18   8      194.37      125.47     59.85 o 
  -9  18   8       78.63       69.15     47.10 o 
  -8  18   8      176.31      130.68     44.58 o 
  -7  18   8      574.68      651.32     82.25 o 
  -6  18   8        2.19      -23.16     37.61 o 
  -5  18   8      730.78      829.68     53.61 o 
  -4  18   8      169.90      103.86     36.10 o 
  -3  18   8      210.77      187.86     36.80 o 
  -2  18   8      405.47      385.74     47.03 o 
  -1  18   8      276.39      237.82     37.26 o 
   0  18   8      219.04      170.13     34.63 o 
   1  18   8      311.92      283.51     36.33 o 
   2  18   8      378.06      387.30     39.96 o 
   3  18   8      194.53      193.96     35.94 o 
   4  18   8      159.65      159.24     35.35 o 
   5  18   8      729.63      787.60     50.34 o 
   6  18   8        1.83      -33.41     33.41 o 
   7  18   8      547.40      614.66     58.22 o 
   8  18   8      167.61      185.67     69.36 o 
   9  18   8       61.25        9.93     51.75 o 
  10  18   8      206.67      269.96     58.99 o 
  -9  19   8      156.47      154.33     57.65 o 
  -8  19   8      119.92       26.87     52.62 o 
  -7  19   8      155.70      150.97     51.76 o 
  -6  19   8       19.10       19.44     53.75 o 
  -5  19   8      181.04      131.77     41.38 o 
  -4  19   8      204.61      143.60     38.98 o 
  -3  19   8      396.37      414.53     51.31 o 
  -2  19   8      297.68      403.40     58.08 o 
  -1  19   8       43.44      -32.48     32.48 o 
   0  19   8        2.57        7.10     33.17 o 
   1  19   8       30.57       -3.61     32.52 o 
   2  19   8      297.19      324.05     39.89 o 
   3  19   8      369.68      448.44     42.74 o 
   4  19   8      191.39       98.40     36.11 o 
   5  19   8      187.62      138.43     39.62 o 
   6  19   8       22.17      -42.38     42.38 o 
   7  19   8      172.36       70.41     48.91 o 
   8  19   8      136.35      120.60     51.72 o 
   9  19   8      123.09      200.95     57.70 o 
  -8  20   8       14.99      -21.67     55.19 o 
  -7  20   8       19.15      -51.29     51.29 o 
  -6  20   8      108.30      104.70     53.13 o 
  -5  20   8        4.72      -39.00     47.34 o 
  -4  20   8      271.31      263.58     66.98 o 
  -3  20   8      580.11      551.97     72.72 o 
  -2  20   8       44.95       18.30     93.88 o 
  -1  20   8      449.37      460.09     66.11 o 
   0  20   8      335.90      339.76     51.08 o 
   1  20   8      475.53      485.88     45.85 o 
   2  20   8       54.39       66.85     40.44 o 
   3  20   8      565.93      605.59     48.81 o 
   4  20   8      260.62      207.60     41.35 o 
   5  20   8        8.35      -21.26     46.61 o 
   6  20   8      126.39      158.24     51.10 o 
   7  20   8       14.00       12.04     51.08 o 
   8  20   8       21.48      -30.79     53.17 o 
  -6  21   8      202.17      265.35     59.40 o 
  -5  21   8       86.53      -62.75     62.75 o 
  -4  21   8       46.14      -32.98     58.32 o 
  -3  21   8      185.38      217.37     83.75 o 
  -2  21   8       90.09       41.90     57.09 o 
  -1  21   8      395.35      406.81     66.67 o 
   0  21   8       44.26       62.85     44.90 o 
   1  21   8      369.17      354.72     54.06 o 
   2  21   8       99.17       83.16     49.10 o 
   3  21   8      184.16      167.24     49.98 o 
   4  21   8       40.01       66.61     48.28 o 
   5  21   8       65.89      -12.06     46.77 o 
   6  21   8      262.31      286.06     70.05 o 
  -4  22   8       18.39      -50.81     63.82 o 
  -3  22   8      263.60      258.37     80.25 o 
  -2  22   8      128.66      150.27     65.41 o 
  -1  22   8      225.10       67.62     69.37 o 
   0  22   8      413.79      409.49     92.65 o 
   1  22   8      192.89      222.63     51.94 o 
   2  22   8      146.15      252.42     61.72 o 
   3  22   8      225.96      263.03     56.77 o 
   4  22   8       40.26        5.47     53.87 o 
  -1  23   8        8.25       97.10    100.66 o 
   0  23   8      107.13       30.48     68.42 o 
   1  23   8       10.57      -22.22     62.80 o 
   1   0   9     1426.86     1499.95     32.28 o 
   2   0   9     5005.44     5653.49     95.45 o 
   3   0   9      231.21      257.50     14.75 o 
   4   0   9    11742.62    11978.17    193.15 o 
   5   0   9      475.27      493.07     21.58 o 
   6   0   9     5217.24     4871.89     86.01 o 
   7   0   9       19.36      -15.33     15.33 o 
   8   0   9      188.28      149.39     24.09 o 
   9   0   9      536.38      632.97     37.97 o 
  10   0   9      803.36      780.69     59.30 o 
  11   0   9     1479.90     1521.89     55.06 o 
  12   0   9      124.40      107.26     32.87 o 
  13   0   9      442.65      441.51     50.56 o 
  14   0   9       14.75       29.32     51.59 o 
  15   0   9       39.96      -47.33     47.33 o 
  16   0   9      517.54      583.36     66.46 o 
 -16   1   9      144.60      180.66     57.47 o 
 -15   1   9       14.00      -47.77     47.77 o 
 -14   1   9      153.81       94.00     55.47 o 
 -13   1   9       62.79       93.43     42.01 o 
 -12   1   9      336.56      363.04     59.95 o 
 -11   1   9      577.37      591.17     42.27 o 
 -10   1   9      192.31      135.14     28.13 o 
  -9   1   9      326.48      304.04     30.21 o 
  -8   1   9      675.23      666.48     34.38 o 
  -7   1   9      341.59      441.63     24.90 o 
  -6   1   9      292.06      274.56     15.55 o 
  -5   1   9      779.50      753.44     23.28 o 
  -4   1   9     6142.57     5931.31    111.53 o 
  -3   1   9     4767.41     4994.72     79.88 o 
  -2   1   9     3341.95     3863.49     88.66 o 
  -1   1   9     5321.17     5173.51     88.58 o 
   0   1   9    10071.90    11363.74    182.40 o 
   1   1   9     5352.07     5271.81     88.68 o 
   2   1   9     3564.47     4014.24     77.17 o 
   3   1   9     4972.56     5107.79     94.87 o 
   4   1   9     6602.82     6272.17    113.28 o 
   5   1   9      765.48      745.72     25.27 o 
   6   1   9      384.61      401.56     23.87 o 
   7   1   9      402.09      471.05     44.85 o 
   8   1   9      840.19      801.50     30.39 o 
   9   1   9      403.02      373.30     32.41 o 
  10   1   9      186.64      182.95     30.13 o 
  11   1   9      659.12      671.33     61.24 o 
  12   1   9      358.97      421.73     60.63 o 
  13   1   9       59.97       24.48     34.71 o 
  14   1   9      147.66      136.34     47.51 o 
  15   1   9       17.43      -31.60     48.61 o 
  16   1   9      132.74       83.29     55.15 o 
 -16   2   9        3.19       27.23     53.43 o 
 -15   2   9       10.33      -41.85     47.14 o 
 -14   2   9      287.43      420.35     54.40 o 
 -13   2   9      227.28      233.07     44.92 o 
 -12   2   9      547.96      496.91     41.80 o 
 -11   2   9       43.24       28.25     29.00 o 
 -10   2   9     1544.40     1546.00     54.58 o 
  -9   2   9     1446.17     1392.76     48.13 o 
  -8   2   9     1699.56     1782.16     53.94 o 
  -7   2   9     1484.66     1370.32     34.89 o 
  -6   2   9     1996.85     1996.62     42.51 o 
  -5   2   9     1176.04     1097.49     30.04 o 
  -4   2   9     1793.61     1577.86     33.17 o 
  -3   2   9     4631.90     4687.20     75.44 o 
  -2   2   9    15403.30    16284.11    253.69 o 
  -1   2   9     3829.35     4223.58     73.04 o 
   0   2   9     3158.47     3585.68     63.74 o 
   1   2   9     3654.09     4149.68     72.91 o 
   2   2   9    15098.40    15603.71    277.26 o 
   3   2   9     4736.34     4778.77     98.72 o 
   4   2   9     1699.58     1504.63     43.54 o 
   5   2   9     1144.35     1085.50     31.45 o 
   6   2   9     1928.53     1903.59     53.79 o 
   7   2   9     1479.73     1287.27     48.39 o 
   8   2   9     1528.67     1561.88     44.84 o 
   9   2   9     1326.45     1263.50     47.48 o 
  10   2   9     1711.05     1780.09     65.96 o 
  11   2   9       29.32       24.62     33.79 o 
  12   2   9      563.08      608.13     51.55 o 
  13   2   9      221.72      237.77     45.16 o 
  14   2   9      348.46      461.34     94.77 o 
  15   2   9       17.23       -4.69     61.08 o 
  16   2   9        1.32       22.12     54.92 o 
 -16   3   9      173.15      146.22     58.20 o 
 -15   3   9       29.43      -42.92     49.31 o 
 -14   3   9      341.01      360.71     47.81 o 
 -13   3   9       32.10        3.95     36.56 o 
 -12   3   9      739.19      903.21     53.14 o 
 -11   3   9      555.07      627.56     38.56 o 
 -10   3   9      884.70      873.37     38.55 o 
  -9   3   9      112.55      133.07     28.21 o 
  -8   3   9     1348.91     1216.37     37.94 o 
  -7   3   9     2491.91     2484.14     52.73 o 
  -6   3   9       48.85       30.50     13.99 o 
  -5   3   9     1290.97     1260.34     28.44 o 
  -4   3   9     1801.79     1752.30     35.20 o 
  -3   3   9     3175.26     2959.85     51.67 o 
  -2   3   9     3533.24     3607.47     58.48 o 
  -1   3   9       96.49       83.96     11.10 o 
   0   3   9    13589.28    14872.88    267.46 o 
   1   3   9       61.22       80.58     13.56 o 
   2   3   9     3307.97     3364.23    101.52 o 
   3   3   9     3329.55     3110.08     70.40 o 
   4   3   9     1898.40     1873.69     49.24 o 
   5   3   9     1314.44     1274.22     40.63 o 
   6   3   9       73.16       64.93     18.81 o 
   7   3   9     2652.39     2607.07     67.22 o 
   8   3   9     1156.08     1065.30     42.75 o 
   9   3   9      157.29      183.04     29.16 o 
  10   3   9     1034.48     1070.73     57.11 o 
  11   3   9      589.70      590.01     50.85 o 
  12   3   9      623.60      812.57     67.78 o 
  13   3   9       37.76        1.56     40.35 o 
  14   3   9      365.78      349.65     64.33 o 
  15   3   9       26.60      -61.49     61.49 o 
  16   3   9      189.98      263.49     76.78 o 
 -15   4   9       10.15       -5.90     47.60 o 
 -14   4   9       58.86       18.49     40.42 o 
 -13   4   9      293.44      282.52     41.63 o 
 -12   4   9        9.18      -39.39     42.55 o 
 -11   4   9       84.11       56.76     29.93 o 
 -10   4   9      583.07      627.97     46.50 o 
  -9   4   9      720.81      740.05     34.65 o 
  -8   4   9       56.26        6.00     17.80 o 
  -7   4   9     2042.82     2078.12     46.07 o 
  -6   4   9     5217.14     4669.16     84.32 o 
  -5   4   9     5489.56     5211.46     84.25 o 
  -4   4   9     7849.93     7895.89    121.01 o 
  -3   4   9     2817.77     3245.32     55.67 o 
  -2   4   9     4845.96     4958.33     78.18 o 
  -1   4   9     4382.50     4498.37     71.70 o 
   0   4   9      584.41      531.38     21.28 o 
   1   4   9     4174.77     4365.05     84.03 o 
   2   4   9     4718.61     4769.71    103.98 o 
   3   4   9     2830.00     3323.56     79.84 o 
   4   4   9     7664.95     7808.12    162.13 o 
   5   4   9     5598.01     5288.42    114.60 o 
   6   4   9     5156.14     4652.75    105.26 o 
   7   4   9     2032.76     1964.25     67.83 o 
   8   4   9       61.28       -8.89     25.80 o 
   9   4   9      661.84      722.05     39.46 o 
  10   4   9      751.74      736.08     40.47 o 
  11   4   9      100.51       37.97     35.45 o 
  12   4   9        4.35      -35.59     35.59 o 
  13   4   9      287.16      273.58     48.31 o 
  14   4   9       67.06      123.34     58.08 o 
  15   4   9       12.14        7.34     60.22 o 
 -15   5   9       25.61       78.61     52.85 o 
 -14   5   9      173.58      214.47     44.31 o 
 -13   5   9      306.34      357.19     45.03 o 
 -12   5   9       56.99       77.18     35.25 o 
 -11   5   9      759.36      780.77     43.99 o 
 -10   5   9       31.00       21.57     24.93 o 
  -9   5   9      656.22      692.01     35.70 o 
  -8   5   9     2510.05     2520.18     51.78 o 
  -7   5   9     1484.84     1401.23     47.19 o 
  -6   5   9     1756.28     1788.29     41.47 o 
  -5   5   9     4004.66     4008.83     66.69 o 
  -4   5   9     8462.75     8440.12    127.40 o 
  -3   5   9     4318.12     4055.29     66.92 o 
  -2   5   9      978.22      806.70     24.38 o 
  -1   5   9      950.37      968.38     24.64 o 
   0   5   9      181.07      159.18     29.10 o 
   1   5   9      880.03      935.08     45.87 o 
   2   5   9     1201.04     1014.21     32.26 o 
   3   5   9     4329.97     4045.03     90.17 o 
   4   5   9     7887.96     7990.48    169.98 o 
   5   5   9     3769.60     3824.98     90.40 o 
   6   5   9     1720.75     1795.84     52.48 o 
   7   5   9     1417.89     1348.34     54.95 o 
   8   5   9     2673.48     2735.40     83.67 o 
   9   5   9      657.00      674.44     47.92 o 
  10   5   9       15.02       13.69     26.28 o 
  11   5   9      766.26      878.10     53.67 o 
  12   5   9       61.10       -5.70     37.62 o 
  13   5   9      252.96      235.63     47.37 o 
  14   5   9      165.62       92.75     49.64 o 
  15   5   9       28.06       20.70     63.08 o 
 -15   6   9      250.34      379.69     61.81 o 
 -14   6   9      138.66      162.50     52.34 o 
 -13   6   9      304.42      314.97     50.61 o 
 -12   6   9      118.81       13.24     40.11 o 
 -11   6   9      103.83      104.33     33.46 o 
 -10   6   9      248.38      252.20     29.49 o 
  -9   6   9      875.40      937.23     31.76 o 
  -8   6   9      477.27      484.89     25.37 o 
  -7   6   9      762.20      808.15     27.10 o 
  -6   6   9      794.53      818.47     28.05 o 
  -5   6   9     1061.79      990.14     34.07 o 
  -4   6   9      815.70      741.32     23.45 o 
  -3   6   9     3343.24     3165.19     55.34 o 
  -2   6   9     4727.81     4843.01     85.44 o 
  -1   6   9     4336.36     4162.17     71.67 o 
   0   6   9      496.78      593.13     19.31 o 
   1   6   9     4145.81     3951.06     71.54 o 
   2   6   9     4908.87     5099.37     95.72 o 
   3   6   9     3457.73     3268.10     75.09 o 
   4   6   9      708.01      641.68     30.36 o 
   5   6   9     1113.26     1115.21     75.63 o 
   6   6   9      779.79      776.49     42.71 o 
   7   6   9      750.73      715.33     43.35 o 
   8   6   9      476.88      419.59     39.89 o 
   9   6   9      930.35      976.26     50.36 o 
  10   6   9      242.85      248.17     32.15 o 
  11   6   9       86.62       54.15     30.75 o 
  12   6   9      120.11       81.40     40.71 o 
  13   6   9      283.95      224.96     47.52 o 
  14   6   9      137.45      170.21     51.12 o 
  15   6   9      276.63      395.50     85.80 o 
 -15   7   9       77.24       44.69     55.72 o 
 -14   7   9       11.91      -47.33     47.33 o 
 -13   7   9      106.59       91.79     45.87 o 
 -12   7   9      480.67      526.51     91.95 o 
 -11   7   9      755.31      822.41     58.22 o 
 -10   7   9      519.74      525.94     40.00 o 
  -9   7   9      520.62      492.72     34.54 o 
  -8   7   9      250.22      202.63     23.19 o 
  -7   7   9     2069.17     2210.66     46.73 o 
  -6   7   9      156.78      161.96     20.91 o 
  -5   7   9     3791.94     3726.64     69.02 o 
  -4   7   9      344.93      335.34     31.29 o 
  -3   7   9     5282.08     5438.55     93.69 o 
  -2   7   9      533.91      522.66     24.03 o 
  -1   7   9     1496.99     1398.66     46.41 o 
   0   7   9    11084.05    10910.25    195.65 o 
   1   7   9     1421.69     1332.55     30.90 o 
   2   7   9      587.54      583.70     23.09 o 
   3   7   9     5329.47     5400.63    107.53 o 
   4   7   9      398.33      406.28     22.88 o 
   5   7   9     3546.74     3408.10     84.84 o 
   6   7   9      167.69      151.69     28.99 o 
   7   7   9     2020.38     2185.77     74.51 o 
   8   7   9      255.51      211.28     34.85 o 
   9   7   9      573.20      563.48     46.59 o 
  10   7   9      433.55      380.46     37.29 o 
  11   7   9      691.87      783.59     46.75 o 
  12   7   9      460.78      495.38     53.11 o 
  13   7   9      118.13      107.36     47.60 o 
  14   7   9       13.91      -18.13     48.64 o 
  15   7   9       73.07       42.71     67.79 o 
 -15   8   9       19.48      -48.68     54.36 o 
 -14   8   9       75.48       65.21     51.55 o 
 -13   8   9        9.44      -44.17     44.17 o 
 -12   8   9      247.52      199.31     46.25 o 
 -11   8   9      314.31      340.85     72.75 o 
 -10   8   9      286.43      275.27     35.36 o 
  -9   8   9      676.71      611.56     34.03 o 
  -8   8   9      144.15      125.70     25.51 o 
  -7   8   9     1647.74     1748.09     49.83 o 
  -6   8   9     1379.79     1317.83     41.36 o 
  -5   8   9     4555.70     4709.63    107.42 o 
  -4   8   9      223.02      223.08     20.12 o 
  -3   8   9      491.76      503.54     24.27 o 
  -2   8   9     1638.04     1617.00     41.79 o 
  -1   8   9     1412.29     1248.40     34.60 o 
   0   8   9     4923.39     4932.94     96.08 o 
   1   8   9     1282.44     1173.09     33.88 o 
   2   8   9     1694.98     1631.14     40.40 o 
   3   8   9      489.43      478.97     24.33 o 
   4   8   9      209.18      208.17     19.81 o 
   5   8   9     4586.02     4634.75    107.38 o 
   6   8   9     1423.83     1397.76     47.27 o 
   7   8   9     1660.74     1819.39     66.51 o 
   8   8   9      133.19      119.53     32.66 o 
   9   8   9      742.61      763.43     52.98 o 
  10   8   9      253.39      263.47     42.38 o 
  11   8   9      326.30      360.89     39.23 o 
  12   8   9      284.60      274.39     55.35 o 
  13   8   9        6.90       43.15     44.79 o 
  14   8   9       94.79      116.13     52.12 o 
  15   8   9       15.26      -26.99     66.02 o 
 -14   9   9        5.81       26.58     52.18 o 
 -13   9   9       16.64      -45.85     45.85 o 
 -12   9   9       32.79      -43.98     43.98 o 
 -11   9   9      137.75       92.44     44.61 o 
 -10   9   9      418.47      437.15     38.83 o 
  -9   9   9      230.87      190.76     35.18 o 
  -8   9   9      323.53      317.67     30.78 o 
  -7   9   9     1474.98     1467.85     55.74 o 
  -6   9   9       28.95       38.28     21.69 o 
  -5   9   9     1422.07     1437.13     46.84 o 
  -4   9   9      888.13      859.39     31.61 o 
  -3   9   9     6356.89     6356.79    121.44 o 
  -2   9   9     2396.87     2510.63     56.63 o 
  -1   9   9      258.46      312.49     21.48 o 
   0   9   9      493.91      447.12     23.95 o 
   1   9   9      346.10      383.82     29.73 o 
   2   9   9     2337.03     2420.53     64.45 o 
   3   9   9     6379.52     6316.68    137.49 o 
   4   9   9     1029.39      934.30     31.91 o 
   5   9   9     1222.42     1187.62     44.89 o 
   6   9   9       27.12       -2.98     21.52 o 
   7   9   9     1363.26     1347.25     49.63 o 
   8   9   9      389.03      437.02     35.18 o 
   9   9   9      158.04      168.44     30.65 o 
  10   9   9      419.69      573.83     51.25 o 
  11   9   9      143.17      109.13     35.43 o 
  12   9   9       37.67       56.82     42.48 o 
  13   9   9       30.51       36.83     46.92 o 
  14   9   9       10.67      -22.44     50.72 o 
 -14  10   9       61.59       72.72     57.59 o 
 -13  10   9      714.94      847.13     68.62 o 
 -12  10   9        6.25      -42.52     42.52 o 
 -11  10   9       27.40      -38.24     40.81 o 
 -10  10   9      117.60       53.73     30.60 o 
  -9  10   9     1024.62     1189.15     50.56 o 
  -8  10   9      198.25      190.95     31.60 o 
  -7  10   9      190.69       94.75     43.05 o 
  -6  10   9      946.75     1018.41     68.10 o 
  -5  10   9      130.35       76.40     24.81 o 
  -4  10   9       56.46       29.00     22.11 o 
  -3  10   9     6214.62     6102.27    117.07 o 
  -2  10   9       20.13      -16.12     16.12 o 
  -1  10   9     2714.82     2864.14     62.61 o 
   0  10   9      274.46      354.07     30.36 o 
   1  10   9     2643.08     2684.13     70.55 o 
   2  10   9       21.28        8.78     18.79 o 
   3  10   9     6214.15     5829.07    131.88 o 
   4  10   9       62.45       -1.39     20.05 o 
   5  10   9      138.88      109.74     24.86 o 
   6  10   9      896.56      933.37     45.93 o 
   7  10   9      170.58      125.78     27.28 o 
   8  10   9      280.22      291.19     32.81 o 
   9  10   9     1002.68     1014.33     47.01 o 
  10  10   9      116.93       68.20     40.60 o 
  11  10   9       15.23       -7.11     34.20 o 
  12  10   9        6.43        5.04     37.80 o 
  13  10   9      712.37      902.62     59.99 o 
  14  10   9       57.77       46.36     53.41 o 
 -14  11   9       33.11       60.40     65.68 o 
 -13  11   9       98.65       70.71     58.29 o 
 -12  11   9      159.38       78.56     58.48 o 
 -11  11   9      453.82      567.17     67.88 o 
 -10  11   9      230.66      208.20     38.64 o 
  -9  11   9       96.34      113.60     35.16 o 
  -8  11   9       86.74       -1.42     29.67 o 
  -7  11   9      173.49      144.99     30.99 o 
  -6  11   9      491.81      511.69     37.97 o 
  -5  11   9      446.54      412.18     34.06 o 
  -4  11   9      578.38      626.50     46.22 o 
  -3  11   9      472.34      491.06     37.00 o 
  -2  11   9      743.94      681.88     30.82 o 
  -1  11   9     8350.07     7887.88    170.99 o 
   0  11   9       34.74      -16.75     16.75 o 
   1  11   9     8628.96     8392.21    198.41 o 
   2  11   9      884.74      719.26     35.76 o 
   3  11   9      492.81      460.43     32.98 o 
   4  11   9      628.89      666.23     37.67 o 
   5  11   9      441.19      434.86     33.24 o 
   6  11   9      461.60      594.94     38.58 o 
   7  11   9      225.54      242.26     30.95 o 
   8  11   9       78.75       36.11     27.98 o 
   9  11   9       99.42       69.32     30.94 o 
  10  11   9      244.71      273.49     46.11 o 
  11  11   9      498.81      567.15     48.50 o 
  12  11   9      164.08      107.85     41.17 o 
  13  11   9      103.34       79.69     44.34 o 
  14  11   9       31.85      -50.14     54.93 o 
 -13  12   9      187.06      128.45     64.80 o 
 -12  12   9      178.78      228.16     67.50 o 
 -11  12   9      141.55       89.88     54.97 o 
 -10  12   9        4.19       -0.90     36.20 o 
  -9  12   9      277.12      227.82     39.95 o 
  -8  12   9      643.03      574.34     44.15 o 
  -7  12   9     1140.02     1042.70     47.27 o 
  -6  12   9      878.23      895.31     43.89 o 
  -5  12   9      835.95      857.22     41.41 o 
  -4  12   9      200.58      144.23     27.73 o 
  -3  12   9      728.86      802.56     33.40 o 
  -2  12   9      343.30      348.59     29.22 o 
  -1  12   9      875.04      776.19     33.07 o 
   0  12   9      882.80      810.96     37.83 o 
   1  12   9     1076.14     1041.89     41.13 o 
   2  12   9      296.54      214.24     27.39 o 
   3  12   9      688.61      768.21     37.77 o 
   4  12   9      283.23      206.86     28.71 o 
   5  12   9      740.13      773.04     39.25 o 
   6  12   9      861.73      878.98     42.92 o 
   7  12   9     1159.99     1093.03     48.11 o 
   8  12   9      692.99      730.89     47.09 o 
   9  12   9      290.09      303.74     46.88 o 
  10  12   9        4.83      -38.14     38.14 o 
  11  12   9      164.68      173.57     47.60 o 
  12  12   9      172.38      206.74     45.62 o 
  13  12   9      193.07      171.79     48.43 o 
 -13  13   9        3.25       21.86     68.68 o 
 -12  13   9      299.42      271.96     80.46 o 
 -11  13   9       50.45      -35.48     64.76 o 
 -10  13   9      145.20      127.55     41.20 o 
  -9  13   9      792.00      954.68     54.57 o 
  -8  13   9      148.83       75.64     33.42 o 
  -7  13   9     1308.95     1307.23     53.63 o 
  -6  13   9      265.85      194.78     32.70 o 
  -5  13   9      934.14      874.60     43.79 o 
  -4  13   9      622.51      693.73     39.79 o 
  -3  13   9     1076.19      966.30     37.41 o 
  -2  13   9      152.28      112.75     22.56 o 
  -1  13   9       50.49       16.33     19.95 o 
   0  13   9     1151.62     1124.43     44.60 o 
   1  13   9       52.04       48.03     24.04 o 
   2  13   9      165.16      139.20     25.79 o 
   3  13   9     1154.24     1095.59     43.97 o 
   4  13   9      555.61      649.75     40.57 o 
   5  13   9     1139.32     1177.19     46.35 o 
   6  13   9      249.56      188.77     31.14 o 
   7  13   9     1378.38     1280.39     52.95 o 
   8  13   9      124.51      135.64     33.38 o 
   9  13   9      799.78      946.67     59.72 o 
  10  13   9      155.44       96.44     44.04 o 
  11  13   9       51.25       81.34     47.03 o 
  12  13   9      252.83      279.67     48.67 o 
  13  13   9        3.62      -47.24     47.24 o 
 -12  14   9        8.67      115.69     70.87 o 
 -11  14   9      192.25      153.90     80.06 o 
 -10  14   9      147.90      146.15     42.34 o 
  -9  14   9      695.01      732.34     53.54 o 
  -8  14   9      519.39      526.21     45.94 o 
  -7  14   9       99.37       23.66     33.87 o 
  -6  14   9      150.51      117.71     33.86 o 
  -5  14   9      718.71      688.31     44.76 o 
  -4  14   9      859.69      839.83     43.39 o 
  -3  14   9      525.95      495.16     38.20 o 
  -2  14   9      555.80      627.20     33.91 o 
  -1  14   9     1169.36     1162.07     52.87 o 
   0  14   9      828.99      787.08     39.48 o 
   1  14   9     1117.94     1123.68     46.00 o 
   2  14   9      460.70      509.76     63.95 o 
   3  14   9      603.83      647.62     39.91 o 
   4  14   9      836.34      813.76     42.68 o 
   5  14   9      717.80      740.46     44.53 o 
   6  14   9      151.27      123.30     32.64 o 
   7  14   9       97.54       87.14     31.61 o 
   8  14   9      471.70      474.95     42.87 o 
   9  14   9      717.96      834.16     62.84 o 
  10  14   9      140.84      171.79     48.31 o 
  11  14   9      197.02      219.77     62.20 o 
  12  14   9        9.69      -44.32     44.32 o 
 -12  15   9       12.56       11.72     69.36 o 
 -11  15   9      584.75      755.43     68.92 o 
 -10  15   9       41.13      -38.55     42.06 o 
  -9  15   9       21.50        1.91     47.05 o 
  -8  15   9      384.73      330.69     44.59 o 
  -7  15   9      577.45      542.24     47.07 o 
  -6  15   9      325.46      243.45     36.94 o 
  -5  15   9      155.31      114.64     33.98 o 
  -4  15   9      164.80      130.54     31.83 o 
  -3  15   9      277.26      281.84     38.33 o 
  -2  15   9      182.53      165.45     26.80 o 
  -1  15   9     2498.72     2636.19     73.91 o 
   0  15   9       96.26       57.99     27.13 o 
   1  15   9     2363.62     2456.29     72.84 o 
   2  15   9      174.44      220.64     30.62 o 
   3  15   9      257.47      262.27     32.65 o 
   4  15   9      119.28      115.54     30.28 o 
   5  15   9      162.70      138.37     31.98 o 
   6  15   9      337.17      363.33     51.69 o 
   7  15   9      585.78      696.85     46.62 o 
   8  15   9      412.33      369.75     49.11 o 
   9  15   9       16.41       12.00     43.64 o 
  10  15   9       49.78       29.75     47.52 o 
  11  15   9      583.40      782.27     69.95 o 
  12  15   9        8.95      -33.47     48.33 o 
 -11  16   9      171.62      152.00     58.12 o 
 -10  16   9       97.84       29.27     45.90 o 
  -9  16   9      229.92      181.05     50.80 o 
  -8  16   9       52.29       58.03     40.06 o 
  -7  16   9      240.13      167.44     39.50 o 
  -6  16   9     1376.82     1346.73     57.59 o 
  -5  16   9      347.29      342.36     39.73 o 
  -4  16   9      279.87      320.29     37.92 o 
  -3  16   9      488.89      532.44     42.12 o 
  -2  16   9      147.01      151.01     31.31 o 
  -1  16   9      464.81      470.81     38.49 o 
   0  16   9      124.25       96.67     30.23 o 
   1  16   9      485.08      510.13     39.91 o 
   2  16   9      151.33      102.23     30.27 o 
   3  16   9      588.61      704.50     44.89 o 
   4  16   9      327.44      305.38     36.39 o 
   5  16   9      385.37      359.68     38.12 o 
   6  16   9     1423.53     1376.14     56.69 o 
   7  16   9      238.63      185.96     37.30 o 
   8  16   9       44.18       44.72     42.48 o 
   9  16   9      227.62      224.61     49.55 o 
  10  16   9       81.02        7.36     50.54 o 
  11  16   9      158.24      145.92     58.12 o 
 -10  17   9       11.37       10.56     47.24 o 
  -9  17   9      169.07      105.69     46.08 o 
  -8  17   9      721.15      792.67     57.62 o 
  -7  17   9      635.87      770.53     53.72 o 
  -6  17   9        1.08      -25.54     36.51 o 
  -5  17   9      416.44      358.27     42.64 o 
  -4  17   9     1008.24     1033.06     50.40 o 
  -3  17   9     1608.80     1637.41     70.30 o 
  -2  17   9      102.21       64.94     37.11 o 
  -1  17   9      131.22       88.64     31.30 o 
   0  17   9       19.34        8.64     29.16 o 
   1  17   9      140.49      101.98     33.37 o 
   2  17   9       81.31       64.16     32.18 o 
   3  17   9     1552.98     1546.78     59.39 o 
   4  17   9      925.11      923.13     48.22 o 
   5  17   9      401.37      462.29     43.54 o 
   6  17   9        3.85       15.60     33.38 o 
   7  17   9      620.50      735.34     51.74 o 
   8  17   9      700.41      872.62     66.68 o 
   9  17   9      188.74      180.68     51.62 o 
  10  17   9       14.61      -16.88     81.42 o 
  -9  18   9      129.46      137.15     49.11 o 
  -8  18   9      117.18      114.18     46.37 o 
  -7  18   9      148.71      121.43     42.66 o 
  -6  18   9      106.88       90.09     41.00 o 
  -5  18   9      206.23      223.60     51.79 o 
  -4  18   9      257.01      231.27     48.93 o 
  -3  18   9      151.33       85.96     41.10 o 
  -2  18   9      791.42      801.24     60.54 o 
  -1  18   9       23.63      -23.23     31.47 o 
   0  18   9        9.40      -29.57     29.57 o 
   1  18   9       19.24      -29.48     29.98 o 
   2  18   9      850.64      899.49     49.81 o 
   3  18   9      124.27       91.33     32.94 o 
   4  18   9      246.83      178.80     36.28 o 
   5  18   9      204.95      263.49     40.49 o 
   6  18   9      116.74      146.89     38.75 o 
   7  18   9      164.49      175.61     53.46 o 
   8  18   9      139.60      104.35     49.74 o 
   9  18   9      131.92       66.30     74.28 o 
  -8  19   9        0.00       -5.70     53.31 o 
  -7  19   9       37.71       46.79     46.31 o 
  -6  19   9      134.77       86.23     42.84 o 
  -5  19   9      142.63      129.00     40.96 o 
  -4  19   9      270.47      288.97     50.39 o 
  -3  19   9      103.09       77.41     43.24 o 
  -2  19   9      121.78      136.28     43.31 o 
  -1  19   9      152.07      142.22     50.21 o 
   0  19   9     1620.53     1588.70     62.21 o 
   1  19   9      156.67      165.75     36.97 o 
   2  19   9       94.87      113.35     36.30 o 
   3  19   9       85.16       70.89     36.63 o 
   4  19   9      288.99      254.83     41.32 o 
   5  19   9      145.31       82.06     47.09 o 
   6  19   9      140.22      126.49     41.37 o 
   7  19   9       56.46      -12.55     48.84 o 
   8  19   9        2.12       -6.94     50.80 o 
  -7  20   9      106.36      153.70     57.60 o 
  -6  20   9      350.21      502.84     62.17 o 
  -5  20   9       13.53       18.84     60.43 o 
  -4  20   9       55.72       60.90     59.31 o 
  -3  20   9      204.99      239.57     49.68 o 
  -2  20   9      293.98      292.05     64.93 o 
  -1  20   9       89.81       50.36     42.69 o 
   0  20   9       18.76       31.86     37.07 o 
   1  20   9       90.58      101.66     39.85 o 
   2  20   9      263.43      211.52     41.47 o 
   3  20   9      182.19      201.63     41.85 o 
   4  20   9       71.84       80.41     39.59 o 
   5  20   9       17.68       34.67     40.63 o 
   6  20   9      395.48      543.03     84.16 o 
   7  20   9      104.00      105.19     55.17 o 
  -6  21   9        0.27       26.06     70.37 o 
  -5  21   9       38.79       17.60     65.30 o 
  -4  21   9      321.96      272.17    113.12 o 
  -3  21   9       47.83       81.73     63.63 o 
  -2  21   9      123.03      172.43     61.09 o 
  -1  21   9      143.43       85.85     59.70 o 
   0  21   9       65.58      -10.14     56.36 o 
   1  21   9      139.33       96.11     47.53 o 
   2  21   9      121.62      148.89     47.84 o 
   3  21   9       49.21      -15.30     41.55 o 
   4  21   9      339.33      367.26     48.94 o 
   5  21   9       30.50       30.87     44.83 o 
   6  21   9        0.40       29.55     65.43 o 
  -3  22   9       79.39      152.75     68.90 o 
  -2  22   9      325.15      274.98     70.80 o 
  -1  22   9       11.30      -16.88     61.00 o 
   0  22   9      329.43      381.00     71.37 o 
   1  22   9       11.98      -49.34     49.34 o 
   2  22   9      347.07      384.37     59.86 o 
   3  22   9       89.13       76.34     52.17 o 
   0   0  10      107.04       61.36     15.39 o 
   1   0  10      722.01      655.20     20.93 o 
   2   0  10     1391.89     1509.85     33.42 o 
   3   0  10     2302.90     2213.20     53.21 o 
   4   0  10      234.25      161.79     23.80 o 
   5   0  10       90.54       50.86     12.71 o 
   6   0  10     2708.60     2857.05     62.67 o 
   7   0  10      135.48       99.78     22.03 o 
   8   0  10      672.86      717.26     36.28 o 
   9   0  10      445.71      531.47     36.82 o 
  10   0  10      173.92      113.62     40.40 o 
  11   0  10       16.43       -9.11     28.90 o 
  12   0  10      276.28      279.25     38.21 o 
  13   0  10      321.00      403.41     51.94 o 
  14   0  10       60.52       25.30     61.19 o 
  15   0  10      145.10      172.65     78.19 o 
 -15   1  10      110.80      110.64     53.09 o 
 -14   1  10       71.67      111.24     48.11 o 
 -13   1  10        3.42      -39.96     39.96 o 
 -12   1  10      241.52      191.28     36.28 o 
 -11   1  10     1033.93      987.93     51.85 o 
 -10   1  10      673.17      723.53     41.62 o 
  -9   1  10      793.87      733.99     38.35 o 
  -8   1  10      539.59      571.24     35.89 o 
  -7   1  10     1753.72     1729.81     45.49 o 
  -6   1  10      702.18      711.22     24.78 o 
  -5   1  10     1021.86      930.32     33.88 o 
  -4   1  10     1851.43     1759.19     35.11 o 
  -3   1  10     2084.21     2028.48     44.89 o 
  -2   1  10     2077.76     2150.79     41.79 o 
  -1   1  10     5825.89     5829.33    100.96 o 
   0   1  10    10566.48    10348.77    167.86 o 
   1   1  10     6075.47     6146.79    102.05 o 
   2   1  10     1815.14     1926.23     41.06 o 
   3   1  10     2113.81     2125.82     46.33 o 
   4   1  10     1830.32     1725.52     41.55 o 
   5   1  10     1249.46     1182.82     32.47 o 
   6   1  10      748.34      733.26     27.97 o 
   7   1  10     1698.37     1762.26     53.03 o 
   8   1  10      594.79      662.83     37.82 o 
   9   1  10      716.98      724.33     38.72 o 
  10   1  10      781.77      791.30     43.19 o 
  11   1  10      943.25      919.80     46.03 o 
  12   1  10      210.82      201.32     35.47 o 
  13   1  10        0.85      -24.89     34.93 o 
  14   1  10       86.76       78.59     45.77 o 
  15   1  10      125.81       70.94     52.43 o 
 -15   2  10       46.46       28.88     51.95 o 
 -14   2  10       38.29       18.54     45.85 o 
 -13   2  10      160.66      122.31     44.19 o 
 -12   2  10      328.27      321.63     41.69 o 
 -11   2  10      693.55      809.16     54.06 o 
 -10   2  10      644.86      705.63     43.00 o 
  -9   2  10      521.57      641.74     39.24 o 
  -8   2  10     1057.72     1108.58     42.08 o 
  -7   2  10     2592.63     2467.44     52.99 o 
  -6   2  10     1401.99     1497.21     40.81 o 
  -5   2  10     3771.97     3590.11     67.73 o 
  -4   2  10     2883.80     3003.36     51.29 o 
  -3   2  10       97.11       58.68     13.00 o 
  -2   2  10      790.27      684.29     22.00 o 
  -1   2  10     1060.75     1061.06     28.07 o 
   0   2  10     1897.25     1750.73     36.97 o 
   1   2  10     1247.08     1249.38     28.45 o 
   2   2  10      814.28      706.76     28.14 o 
   3   2  10       68.68       26.31     11.92 o 
   4   2  10     2588.91     2679.25     68.85 o 
   5   2  10     3842.06     3715.18     74.93 o 
   6   2  10     1250.89     1272.72     64.96 o 
   7   2  10     2776.45     2650.04     68.16 o 
   8   2  10     1023.41     1031.64     69.64 o 
   9   2  10      426.94      497.79     36.25 o 
  10   2  10      567.38      585.00     40.51 o 
  11   2  10      748.33      814.17     45.82 o 
  12   2  10      317.79      287.17     39.27 o 
  13   2  10      153.33      163.62     38.84 o 
  14   2  10       41.65      -35.00     44.28 o 
  15   2  10       41.28        6.13     49.22 o 
 -15   3  10       94.19      122.22     51.96 o 
 -14   3  10       21.21       43.58     46.85 o 
 -13   3  10      440.44      485.80     56.10 o 
 -12   3  10      118.92      163.13     35.65 o 
 -11   3  10      105.87       66.04     30.80 o 
 -10   3  10      669.32      744.21     41.91 o 
  -9   3  10      846.31      929.58     42.36 o 
  -8   3  10      526.49      489.43     35.41 o 
  -7   3  10     1760.94     1807.36     53.96 o 
  -6   3  10      999.99     1063.29     30.05 o 
  -5   3  10      375.87      392.99     18.93 o 
  -4   3  10     6549.33     6642.85    103.36 o 
  -3   3  10     9991.68     9863.69    161.03 o 
  -2   3  10     6609.66     6410.37    101.73 o 
  -1   3  10     1588.86     1776.65     90.47 o 
   0   3  10     4293.25     4071.64     72.37 o 
   1   3  10     1624.78     1814.34     71.18 o 
   2   3  10     6850.43     6702.87    120.61 o 
   3   3  10    10168.25     9848.35    203.21 o 
   4   3  10     6437.80     6438.60    138.47 o 
   5   3  10      247.39      262.09     24.40 o 
   6   3  10      906.45      947.73     37.88 o 
   7   3  10     1835.27     1714.62     53.46 o 
   8   3  10      558.99      508.31     42.24 o 
   9   3  10     1037.01     1088.41     44.75 o 
  10   3  10      726.75      736.34     41.70 o 
  11   3  10      104.32       76.37     31.63 o 
  12   3  10      158.82      184.74     37.73 o 
  13   3  10      434.94      479.93     44.96 o 
  14   3  10       18.84      -33.02     60.43 o 
  15   3  10       87.08       25.54     50.60 o 
 -15   4  10       78.22       36.53     62.85 o 
 -14   4  10      333.60      534.19    164.84 o 
 -13   4  10      844.96      953.42     65.64 o 
 -12   4  10      372.03      470.78     50.86 o 
 -11   4  10      387.54      405.19     54.72 o 
 -10   4  10     1415.38     1427.40     52.44 o 
  -9   4  10     1637.45     1636.48     55.75 o 
  -8   4  10      443.03      435.43     33.17 o 
  -7   4  10     1265.33     1215.10     34.49 o 
  -6   4  10      261.45      228.55     19.11 o 
  -5   4  10      148.42      167.77     16.03 o 
  -4   4  10     3232.12     3262.87     56.87 o 
  -3   4  10     7070.33     6668.48    105.18 o 
  -2   4  10     4180.46     4163.25     66.68 o 
  -1   4  10     5139.05     5508.21     86.58 o 
   0   4  10     3244.91     3115.70     57.89 o 
   1   4  10     5104.29     5335.47    101.60 o 
   2   4  10     3806.50     3765.71     77.38 o 
   3   4  10     7322.39     6840.82    141.07 o 
   4   4  10     3286.28     3261.84     77.37 o 
   5   4  10      143.99      162.01     31.69 o 
   6   4  10      230.84      214.87     40.76 o 
   7   4  10     1231.09     1172.83     44.04 o 
   8   4  10      431.98      456.96     50.29 o 
   9   4  10     1771.49     1812.69     50.85 o 
  10   4  10     1351.42     1336.86     61.18 o 
  11   4  10      354.86      383.24     45.34 o 
  12   4  10      386.35      357.83     48.86 o 
  13   4  10      777.94      879.24     77.89 o 
  14   4  10      378.27      305.20     53.38 o 
  15   4  10      103.44       44.69     64.03 o 
 -15   5  10       23.31      -12.96     63.74 o 
 -14   5  10      144.03      136.56     61.90 o 
 -13   5  10      218.60      290.31     51.40 o 
 -12   5  10      138.97      116.92     36.85 o 
 -11   5  10      327.76      281.15     33.20 o 
 -10   5  10       86.44       85.10     30.09 o 
  -9   5  10       80.13       50.94     26.36 o 
  -8   5  10     1409.67     1406.89     40.29 o 
  -7   5  10      512.12      495.00     33.95 o 
  -6   5  10      605.04      534.10     25.21 o 
  -5   5  10      496.69      473.67     20.13 o 
  -4   5  10     2786.93     2501.95     46.36 o 
  -3   5  10      521.82      577.31     20.00 o 
  -2   5  10      149.67      134.55     12.80 o 
  -1   5  10     4077.67     3773.82     65.75 o 
   0   5  10     2439.19     2455.57     66.62 o 
   1   5  10     3638.52     3403.25     70.76 o 
   2   5  10      133.07       98.17     17.00 o 
   3   5  10      495.27      544.25     27.45 o 
   4   5  10     2708.72     2426.18     63.12 o 
   5   5  10      502.83      526.69     30.60 o 
   6   5  10      621.86      604.49     32.98 o 
   7   5  10      451.20      507.32     36.03 o 
   8   5  10     1554.24     1563.81     52.04 o 
   9   5  10      101.62       31.70     31.91 o 
  10   5  10       63.08       53.98     34.65 o 
  11   5  10      366.93      361.64     45.87 o 
  12   5  10      133.21       61.01     41.06 o 
  13   5  10      230.93      205.38     49.17 o 
  14   5  10      148.18       95.97     50.20 o 
  15   5  10       16.60      -26.95     64.72 o 
 -15   6  10       43.57        9.38     57.12 o 
 -14   6  10        7.43      -13.64     50.18 o 
 -13   6  10       74.96       56.29     47.49 o 
 -12   6  10       37.42       46.62     42.94 o 
 -11   6  10      396.04      366.00     39.86 o 
 -10   6  10      391.43      343.74     46.83 o 
  -9   6  10      237.94      226.14     28.80 o 
  -8   6  10      597.02      597.45     29.99 o 
  -7   6  10     1525.06     1559.60     40.36 o 
  -6   6  10     6536.22     6549.46    140.72 o 
  -5   6  10     4856.77     4751.96     85.55 o 
  -4   6  10     1083.22     1136.35     28.46 o 
  -3   6  10     2394.87     2332.80     43.05 o 
  -2   6  10      606.55      607.86     21.62 o 
  -1   6  10     4339.82     4142.58     73.28 o 
   0   6  10      300.52      380.94     19.98 o 
   1   6  10     4179.14     4060.03     73.12 o 
   2   6  10      613.75      621.85     24.98 o 
   3   6  10     2214.63     2076.03     57.38 o 
   4   6  10     1219.61     1267.81     40.34 o 
   5   6  10     4662.44     4601.35    105.97 o 
   6   6  10     6704.97     6660.70    143.94 o 
   7   6  10     1525.51     1518.44     56.97 o 
   8   6  10      676.95      681.85     45.36 o 
   9   6  10      309.21      342.47     40.58 o 
  10   6  10      446.44      459.25     37.88 o 
  11   6  10      342.95      362.65     47.54 o 
  12   6  10       42.32      -40.04     40.04 o 
  13   6  10       78.84       66.03     45.57 o 
  14   6  10        8.61       -9.19     49.48 o 
  15   6  10       53.09       79.96     65.16 o 
 -15   7  10       56.84       19.73     56.74 o 
 -14   7  10        0.36      -41.75     49.41 o 
 -13   7  10      156.35      124.63     49.73 o 
 -12   7  10      132.48       89.74     52.32 o 
 -11   7  10      666.89      702.52     56.00 o 
 -10   7  10       83.93       29.14     30.13 o 
  -9   7  10      321.64      273.30     27.45 o 
  -8   7  10      165.30      163.56     25.53 o 
  -7   7  10     2098.24     2098.73     54.48 o 
  -6   7  10     1684.75     1770.88     47.22 o 
  -5   7  10     3102.55     3098.74     69.64 o 
  -4   7  10     2911.01     2991.74     64.18 o 
  -3   7  10     4347.69     4280.14     84.63 o 
  -2   7  10       52.81       68.12     16.11 o 
  -1   7  10     2369.74     2378.75     53.28 o 
   0   7  10     1429.18     1155.48     48.73 o 
   1   7  10     2330.11     2314.15     46.82 o 
   2   7  10       68.83       88.49     15.56 o 
   3   7  10     4108.37     4061.77     84.37 o 
   4   7  10     2721.50     2859.70     72.53 o 
   5   7  10     3088.11     3129.55     77.58 o 
   6   7  10     1500.81     1467.65     50.85 o 
   7   7  10     1897.35     1886.05     70.90 o 
   8   7  10      108.39       43.40     31.52 o 
   9   7  10      361.65      372.01     41.56 o 
  10   7  10      105.28       72.38     36.41 o 
  11   7  10      658.19      660.45     55.61 o 
  12   7  10      156.13      163.06     65.19 o 
  13   7  10      134.85       71.95     47.21 o 
  14   7  10        1.71      -46.37     49.06 o 
  15   7  10       60.98       64.11     66.88 o 
 -14   8  10      235.09      188.07     55.75 o 
 -13   8  10       43.58      -26.33     45.95 o 
 -12   8  10      127.78       82.52     43.87 o 
 -11   8  10      316.71      339.49     48.13 o 
 -10   8  10      317.93      263.65     36.36 o 
  -9   8  10      312.98      272.65     28.44 o 
  -8   8  10      959.72      932.92     35.19 o 
  -7   8  10       51.11       34.89     25.62 o 
  -6   8  10       76.65       26.46     23.26 o 
  -5   8  10     2546.85     2621.13     71.24 o 
  -4   8  10     3075.60     3061.17     67.43 o 
  -3   8  10      372.81      358.12     38.02 o 
  -2   8  10     9247.50     9336.32    175.07 o 
  -1   8  10     1006.90      944.38     31.43 o 
   0   8  10     1290.75     1225.76     35.63 o 
   1   8  10      973.66      924.51     36.25 o 
   2   8  10     9903.13     9902.22    198.63 o 
   3   8  10      328.56      308.58     26.02 o 
   4   8  10     3090.53     3095.04     67.98 o 
   5   8  10     2713.26     2800.97     63.40 o 
   6   8  10       65.62       59.21     19.86 o 
   7   8  10       52.63       22.73     28.04 o 
   8   8  10     1115.76     1133.95     54.58 o 
   9   8  10      287.81      282.75     71.49 o 
  10   8  10      249.74      145.32     41.81 o 
  11   8  10      306.72      285.81     46.55 o 
  12   8  10      112.86       96.25     45.93 o 
  13   8  10       48.55      -17.11     46.94 o 
  14   8  10      233.62      193.59     54.89 o 
 -14   9  10       69.69       83.58     54.71 o 
 -13   9  10       75.64      104.89     50.67 o 
 -12   9  10      774.21      842.75     83.43 o 
 -11   9  10      986.07      895.10     58.88 o 
 -10   9  10      558.91      578.65     45.50 o 
  -9   9  10      599.54      527.84     56.91 o 
  -8   9  10      101.20       58.91     26.06 o 
  -7   9  10      373.77      371.07     34.41 o 
  -6   9  10       27.99        1.00     24.11 o 
  -5   9  10       14.11      -17.04     22.56 o 
  -4   9  10     1284.94     1191.88     36.27 o 
  -3   9  10      476.08      480.11     44.01 o 
  -2   9  10      477.02      426.50     27.74 o 
  -1   9  10     4155.67     4208.27     85.41 o 
   0   9  10     2720.43     2760.31     80.34 o 
   1   9  10     4288.04     4098.71     96.61 o 
   2   9  10      446.85      448.50     37.89 o 
   3   9  10      500.13      494.02     31.99 o 
   4   9  10     1018.44      916.96     40.33 o 
   5   9  10       16.23      -20.83     20.83 o 
   6   9  10       27.87        9.68     22.37 o 
   7   9  10      352.98      367.94     33.44 o 
   8   9  10      170.13      138.91     28.84 o 
   9   9  10      669.00      697.84     46.71 o 
  10   9  10      514.90      551.27     43.07 o 
  11   9  10      981.67     1006.43     54.25 o 
  12   9  10      787.49      919.20     67.84 o 
  13   9  10       68.11      -17.74     47.83 o 
  14   9  10       77.08      -22.86     53.38 o 
 -14  10  10       14.45      -64.43     64.43 o 
 -13  10  10       46.43      -26.38     59.43 o 
 -12  10  10       71.88       15.51     54.12 o 
 -11  10  10       64.24       62.40     50.65 o 
 -10  10  10      269.57      230.28     44.48 o 
  -9  10  10      109.65       69.06     33.56 o 
  -8  10  10      103.60       87.24     30.15 o 
  -7  10  10      127.99       72.09     28.71 o 
  -6  10  10     2048.44     2176.02     63.22 o 
  -5  10  10      674.34      683.41     38.47 o 
  -4  10  10     3665.50     3717.92     91.52 o 
  -3  10  10     2417.17     2365.50     57.27 o 
  -2  10  10     2320.49     2355.71     57.62 o 
  -1  10  10      396.96      339.88     27.70 o 
   0  10  10      446.08      606.25     33.46 o 
   1  10  10      455.61      504.21     32.58 o 
   2  10  10     2549.66     2527.13     81.44 o 
   3  10  10     2326.10     2356.36     65.99 o 
   4  10  10     3755.45     3744.31     92.21 o 
   5  10  10      676.54      642.56     37.56 o 
   6  10  10     1788.64     1871.21     60.96 o 
   7  10  10      142.44      122.11     27.72 o 
   8  10  10       72.19       41.47     27.63 o 
   9  10  10       72.17       46.55     30.30 o 
  10  10  10      294.40      302.76     52.74 o 
  11  10  10       63.48       16.71     36.70 o 
  12  10  10       66.22       76.49     40.31 o 
  13  10  10       54.65      -41.94     49.93 o 
  14  10  10       14.15      -58.42     58.42 o 
 -13  11  10       53.22       95.92     76.56 o 
 -12  11  10      319.34      316.61    141.27 o 
 -11  11  10      105.35       98.83     56.75 o 
 -10  11  10        0.47      -48.26     48.26 o 
  -9  11  10      158.19      136.84     36.34 o 
  -8  11  10     1152.22     1135.09     51.44 o 
  -7  11  10     1248.84     1275.96     51.56 o 
  -6  11  10       54.65       77.24     27.92 o 
  -5  11  10      298.62      278.13     36.41 o 
  -4  11  10     2126.16     2185.51     63.99 o 
  -3  11  10     1119.68     1160.75     46.61 o 
  -2  11  10      263.26      212.38     23.82 o 
  -1  11  10      636.29      684.49     31.58 o 
   0  11  10     3674.77     3696.42     90.64 o 
   1  11  10      686.06      687.80     36.91 o 
   2  11  10      327.92      335.03     30.41 o 
   3  11  10     1213.12     1153.63     45.45 o 
   4  11  10     2223.45     2166.54     64.01 o 
   5  11  10      220.28      242.38     29.33 o 
   6  11  10       35.83       10.87     24.80 o 
   7  11  10     1223.59     1292.51     50.68 o 
   8  11  10     1343.95     1306.73     50.87 o 
   9  11  10      136.98      194.59     34.50 o 
  10  11  10        2.55       -1.89     51.90 o 
  11  11  10      117.03      124.21     45.59 o 
  12  11  10      306.35      357.85     48.51 o 
  13  11  10       56.39       72.34     54.13 o 
 -13  12  10      115.08      140.25     82.99 o 
 -12  12  10       64.48      -19.34     58.38 o 
 -11  12  10       74.54       45.98     57.13 o 
 -10  12  10      671.30      678.47     53.06 o 
  -9  12  10       49.10        1.22     35.00 o 
  -8  12  10      151.83      102.43     33.74 o 
  -7  12  10      529.45      571.57     43.07 o 
  -6  12  10      105.42       88.20     29.39 o 
  -5  12  10      432.30      357.74     34.70 o 
  -4  12  10      513.98      557.17     37.84 o 
  -3  12  10      508.07      513.19     30.87 o 
  -2  12  10     3362.01     3374.08     74.85 o 
  -1  12  10     2443.30     2493.06     69.98 o 
   0  12  10     3109.64     3063.48     80.13 o 
   1  12  10     2529.26     2580.64     71.26 o 
   2  12  10     3356.66     3226.94     84.95 o 
   3  12  10      445.79      363.69     38.02 o 
   4  12  10      573.39      550.51     38.00 o 
   5  12  10      375.38      349.26     33.34 o 
   6  12  10       69.15       53.14     27.72 o 
   7  12  10      513.00      601.47     46.09 o 
   8  12  10      164.68      142.46     33.29 o 
   9  12  10       65.48        0.49     30.97 o 
  10  12  10      719.72      885.76     64.54 o 
  11  12  10       89.41       71.13     47.02 o 
  12  12  10       50.77       43.31     43.35 o 
  13  12  10      110.00      234.74     61.84 o 
 -12  13  10      414.61      359.99     72.17 o 
 -11  13  10       84.32       31.01    105.11 o 
 -10  13  10      526.41      497.18     49.36 o 
  -9  13  10      192.08      100.77     47.34 o 
  -8  13  10       37.99       11.20     34.73 o 
  -7  13  10       39.50       26.82     31.92 o 
  -6  13  10       37.37       23.05     46.05 o 
  -5  13  10      140.78       79.04     29.63 o 
  -4  13  10      231.62      228.35     32.28 o 
  -3  13  10      434.61      470.20     36.68 o 
  -2  13  10      751.21      756.93     34.45 o 
  -1  13  10      155.60      119.76     27.42 o 
   0  13  10     9759.38     9209.17    276.32 o 
   1  13  10      147.21      167.68     28.53 o 
   2  13  10      832.34      824.34     40.04 o 
   3  13  10      527.63      450.84     35.73 o 
   4  13  10      247.13      274.12     36.31 o 
   5  13  10      155.16      128.92     30.14 o 
   6  13  10       37.00       41.98     28.40 o 
   7  13  10       24.08       11.78     29.86 o 
   8  13  10       28.48       19.22     31.31 o 
   9  13  10      185.91      169.39     44.67 o 
  10  13  10      584.15      590.15     59.37 o 
  11  13  10       82.07       98.89     61.56 o 
  12  13  10      424.11      538.05     54.73 o 
 -12  14  10       64.25       49.92     82.79 o 
 -11  14  10        0.85      -45.23     45.23 o 
 -10  14  10      494.58      529.19     52.36 o 
  -9  14  10       57.53       -5.72     38.63 o 
  -8  14  10       57.12      -25.00     35.19 o 
  -7  14  10      839.16      908.44     49.82 o 
  -6  14  10      994.48      955.43     49.53 o 
  -5  14  10      546.09      583.66     43.37 o 
  -4  14  10       58.04       45.89     28.53 o 
  -3  14  10      109.12       77.28     29.34 o 
  -2  14  10     1075.36      961.75     43.92 o 
  -1  14  10      116.04       76.54     26.76 o 
   0  14  10      260.57      252.43     31.26 o 
   1  14  10      126.68       73.54     27.66 o 
   2  14  10     1048.76      942.85     43.65 o 
   3  14  10      128.28       76.66     27.40 o 
   4  14  10       39.99       -7.33     27.08 o 
   5  14  10      533.58      711.48     44.17 o 
   6  14  10      953.67      949.60     47.35 o 
   7  14  10      882.37      935.19     48.01 o 
   8  14  10       62.85       64.83     50.33 o 
   9  14  10       54.42       68.91     44.43 o 
  10  14  10      528.34      599.00     60.99 o 
  11  14  10        0.33      -49.91     49.91 o 
  12  14  10       64.91       30.04     47.74 o 
 -11  15  10       88.34      126.20     49.70 o 
 -10  15  10       57.26       14.05     43.88 o 
  -9  15  10       42.21      -39.10     39.10 o 
  -8  15  10      984.91     1041.12     57.96 o 
  -7  15  10      340.31      297.19     41.63 o 
  -6  15  10       61.63       18.43     34.02 o 
  -5  15  10     1190.44     1174.44     51.63 o 
  -4  15  10     1279.29     1178.00     51.24 o 
  -3  15  10      470.58      503.05     40.18 o 
  -2  15  10      178.52      176.69     30.85 o 
  -1  15  10       76.76       44.57     27.99 o 
   0  15  10        0.05      -14.63     26.10 o 
   1  15  10       88.05       57.63     28.02 o 
   2  15  10      116.71       90.54     28.94 o 
   3  15  10      463.62      597.09     59.62 o 
   4  15  10     1276.03     1252.91     51.69 o 
   5  15  10     1153.58     1025.37     49.03 o 
   6  15  10       72.16       90.52     32.46 o 
   7  15  10      374.61      406.64     64.56 o 
   8  15  10      901.93     1017.51     54.95 o 
   9  15  10       54.30      -44.93     44.93 o 
  10  15  10       60.60       21.24     49.26 o 
  11  15  10       65.84       81.61     60.85 o 
 -11  16  10        6.86      -37.96     60.94 o 
 -10  16  10      124.17       93.67     47.93 o 
  -9  16  10      402.48      470.79     56.14 o 
  -8  16  10       16.30      -11.46     39.26 o 
  -7  16  10      254.14      239.06     42.00 o 
  -6  16  10      974.65      990.23     53.81 o 
  -5  16  10        5.59       -5.38     33.79 o 
  -4  16  10       80.58       72.66     33.98 o 
  -3  16  10     1072.86     1055.72     58.69 o 
  -2  16  10      709.06      747.57     59.60 o 
  -1  16  10       75.58       52.67     29.60 o 
   0  16  10        2.14        6.93     27.80 o 
   1  16  10       46.21       12.01     28.32 o 
   2  16  10      591.77      664.41     51.39 o 
   3  16  10     1143.66     1103.73     49.41 o 
   4  16  10       72.81       77.63     31.30 o 
   5  16  10        9.41      -30.04     30.04 o 
   6  16  10      982.86      915.83     50.04 o 
   7  16  10      248.31      191.39     38.70 o 
   8  16  10       19.54        4.03     45.09 o 
   9  16  10      398.49      429.24     58.40 o 
  10  16  10      123.98       60.06     52.00 o 
  11  16  10       11.04      -45.47     65.11 o 
 -10  17  10      189.04      170.74     52.71 o 
  -9  17  10      164.09      140.32     65.19 o 
  -8  17  10       42.25       -6.40     42.38 o 
  -7  17  10      171.01      160.34     43.47 o 
  -6  17  10       52.52       39.25     37.28 o 
  -5  17  10       90.63       16.47     35.81 o 
  -4  17  10      255.57      283.91     46.95 o 
  -3  17  10      153.68      142.72     42.00 o 
  -2  17  10      384.98      371.74     46.28 o 
  -1  17  10      171.81      187.69     34.47 o 
   0  17  10      240.61      211.83     35.43 o 
   1  17  10      190.36      129.87     33.04 o 
   2  17  10      357.43      409.53     39.97 o 
   3  17  10      181.53      196.23     34.86 o 
   4  17  10      278.18      321.59     39.99 o 
   5  17  10       81.95       21.55     34.59 o 
   6  17  10       45.82      -18.79     34.20 o 
   7  17  10      184.42      224.34     40.84 o 
   8  17  10       36.63      -20.89     45.84 o 
   9  17  10      160.11      188.75     53.75 o 
  10  17  10      170.51      150.99     57.01 o 
  -9  18  10      123.86       88.68     49.11 o 
  -8  18  10      228.16      189.22     48.78 o 
  -7  18  10      291.21      350.96     50.07 o 
  -6  18  10        8.53       51.87     49.33 o 
  -5  18  10      487.38      538.75     57.71 o 
  -4  18  10       66.66       76.14     44.20 o 
  -3  18  10        5.14       -6.40     40.24 o 
  -2  18  10      662.99      754.11     58.83 o 
  -1  18  10      174.09      151.89     41.11 o 
   0  18  10       76.32       45.94     34.23 o 
   1  18  10      182.76      234.94     42.28 o 
   2  18  10      662.53      791.28     50.24 o 
   3  18  10        5.95      -33.00     33.00 o 
   4  18  10       64.23        2.77     33.86 o 
   5  18  10      540.32      619.92     48.35 o 
   6  18  10        7.62      -36.36     36.36 o 
   7  18  10      312.73      368.58     54.19 o 
   8  18  10      220.42      274.20     55.09 o 
   9  18  10      118.55      154.57     57.06 o 
  -8  19  10      234.98      256.41     52.89 o 
  -7  19  10      182.18      131.64     48.73 o 
  -6  19  10      161.47       69.02     57.49 o 
  -5  19  10      220.52      245.21     52.97 o 
  -4  19  10      249.97      288.19     51.70 o 
  -3  19  10      407.11      413.17     54.09 o 
  -2  19  10        2.39      -30.04     40.74 o 
  -1  19  10       42.04       27.55     42.93 o 
   0  19  10        3.59       31.07     35.94 o 
   1  19  10       42.81        3.71     35.31 o 
   2  19  10        8.80      -34.00     34.00 o 
   3  19  10      320.40      293.25     41.22 o 
   4  19  10      275.21      336.50     43.49 o 
   5  19  10      199.28      239.95     60.45 o 
   6  19  10      204.17      243.38     44.56 o 
   7  19  10      206.23      184.02     52.81 o 
   8  19  10      251.13      265.80     55.84 o 
  -6  20  10      329.71      341.81     63.45 o 
  -5  20  10       13.11        5.10     50.66 o 
  -4  20  10       61.93       54.50     49.24 o 
  -3  20  10      474.52      372.06     54.60 o 
  -2  20  10       14.30       24.85     47.03 o 
  -1  20  10      538.79      610.20     76.17 o 
   0  20  10      326.45      377.72     52.44 o 
   1  20  10      519.69      546.60     56.68 o 
   2  20  10       13.77       51.19     38.61 o 
   3  20  10      489.35      582.00     49.74 o 
   4  20  10       67.19      103.25     42.04 o 
   5  20  10       14.36      -40.75     40.75 o 
   6  20  10      357.00      400.35     60.57 o 
  -5  21  10      124.42       65.28     69.74 o 
  -4  21  10       57.48       82.10    132.77 o 
  -3  21  10       22.58      -14.91     63.52 o 
  -2  21  10       53.96      -59.02     59.02 o 
  -1  21  10      416.28      562.29     62.18 o 
   0  21  10        8.78      -21.42     47.21 o 
   1  21  10      450.63      575.87     72.60 o 
   2  21  10       33.17       79.72     43.13 o 
   3  21  10       27.73      -10.72     42.65 o 
   4  21  10       49.52       70.64     43.80 o 
   5  21  10      151.24      140.29     47.21 o 
  -2  22  10       39.58      -68.65     94.09 o 
  -1  22  10      258.88      318.81     98.13 o 
   0  22  10        8.87       60.51     64.55 o 
   1  22  10      237.82      265.21     56.58 o 
   2  22  10       47.47       53.47     61.12 o 
   1   0  11     2048.30     2198.13     44.47 o 
   2   0  11        6.15      -10.98     10.98 o 
   3   0  11     4183.15     4307.13     77.19 o 
   4   0  11     4519.97     4610.74     82.13 o 
   5   0  11     2614.66     2480.69     56.17 o 
   6   0  11     4145.76     3999.58     82.74 o 
   7   0  11      293.87      239.52     27.08 o 
   8   0  11       18.24       13.03     23.50 o 
   9   0  11      773.84      779.35     40.27 o 
  10   0  11        7.08       -6.54     28.10 o 
  11   0  11      192.56      146.17     33.37 o 
  12   0  11      382.14      338.13     48.19 o 
  13   0  11      373.81      377.77     44.84 o 
  14   0  11        5.24       15.71     46.23 o 
  15   0  11       67.02       -9.17     51.72 o 
 -15   1  11        4.96       -4.85     52.04 o 
 -14   1  11       47.98      130.93     48.71 o 
 -13   1  11      148.79      153.22     52.71 o 
 -12   1  11      351.96      428.14     42.88 o 
 -11   1  11      369.44      349.93     39.33 o 
 -10   1  11       83.39       34.91     29.22 o 
  -9   1  11      792.71      792.78     40.88 o 
  -8   1  11      811.56      794.81     38.55 o 
  -7   1  11      389.47      523.31     33.37 o 
  -6   1  11     1208.10     1084.49     36.66 o 
  -5   1  11      886.42      829.61     28.49 o 
  -4   1  11      903.08      899.01     24.04 o 
  -3   1  11     3889.55     3716.40     68.18 o 
  -2   1  11      565.02      554.12     20.83 o 
  -1   1  11      608.20      492.36     25.54 o 
   0   1  11       89.63      102.58     12.99 o 
   1   1  11      529.50      467.46     21.73 o 
   2   1  11      632.93      598.26     21.37 o 
   3   1  11     3879.13     3702.47     74.71 o 
   4   1  11      815.16      790.64     54.02 o 
   5   1  11      755.05      675.56     28.02 o 
   6   1  11     1127.97      981.15     38.96 o 
   7   1  11      425.90      489.82     43.61 o 
   8   1  11      914.06      825.56     39.39 o 
   9   1  11      718.39      821.94     42.79 o 
  10   1  11       88.72       62.07     29.11 o 
  11   1  11      382.65      374.17     39.86 o 
  12   1  11      370.41      488.42     44.56 o 
  13   1  11      130.04      123.11     39.36 o 
  14   1  11       40.99       19.57     47.52 o 
  15   1  11        5.84      -51.03     51.03 o 
 -15   2  11      244.77      225.39     57.83 o 
 -14   2  11      246.44      244.95     53.09 o 
 -13   2  11      147.21       78.34     44.53 o 
 -12   2  11      117.60      123.00     49.47 o 
 -11   2  11     1050.33     1074.52     49.57 o 
 -10   2  11      501.64      558.49     40.94 o 
  -9   2  11      203.39      143.09     29.02 o 
  -8   2  11      382.11      381.26     32.65 o 
  -7   2  11     1221.44     1193.69     37.90 o 
  -6   2  11       34.00        6.21     15.26 o 
  -5   2  11        3.94        2.30     14.00 o 
  -4   2  11      545.85      480.63     32.26 o 
  -3   2  11      720.10      761.22     22.31 o 
  -2   2  11     4429.45     4260.92     76.63 o 
  -1   2  11     4796.68     4829.32     84.27 o 
   0   2  11     1060.25     1173.96     29.70 o 
   1   2  11     4761.14     4770.69     84.18 o 
   2   2  11     4533.70     4341.49     76.87 o 
   3   2  11      754.59      752.81     31.57 o 
   4   2  11      500.46      425.32     26.90 o 
   5   2  11        0.56      -14.16     14.99 o 
   6   2  11       42.05       16.06     19.79 o 
   7   2  11     1252.98     1169.66     58.27 o 
   8   2  11      510.45      534.05     36.12 o 
   9   2  11      181.47      122.54     28.72 o 
  10   2  11      476.77      518.29     39.99 o 
  11   2  11     1066.71     1084.56     50.36 o 
  12   2  11      121.39       57.42     39.75 o 
  13   2  11      114.56       85.36     38.57 o 
  14   2  11      209.04      296.84     54.05 o 
  15   2  11      240.33      254.74     57.00 o 
 -15   3  11      122.01      133.92     84.08 o 
 -14   3  11       40.64       36.16     47.21 o 
 -13   3  11      285.93      370.74     52.35 o 
 -12   3  11      625.41      702.14     48.35 o 
 -11   3  11      258.81      238.07     36.01 o 
 -10   3  11      263.69      292.86     34.80 o 
  -9   3  11     2060.12     2119.31     64.59 o 
  -8   3  11       35.87       45.27     25.48 o 
  -7   3  11     1463.61     1428.01     37.90 o 
  -6   3  11      690.35      612.77     25.39 o 
  -5   3  11     1038.37     1021.23     27.14 o 
  -4   3  11      586.57      539.41     20.68 o 
  -3   3  11     2210.39     2129.46     40.49 o 
  -2   3  11       10.22       16.85     11.30 o 
  -1   3  11     2350.63     2182.83     45.33 o 
   0   3  11    14589.22    14636.48    256.43 o 
   1   3  11     2500.40     2277.59     45.60 o 
   2   3  11        7.29        1.16     12.43 o 
   3   3  11     1994.99     1907.04     53.85 o 
   4   3  11      641.13      585.93     29.06 o 
   5   3  11     1111.45     1115.88     39.09 o 
   6   3  11      820.94      743.04     34.60 o 
   7   3  11     1410.72     1424.81     49.05 o 
   8   3  11       47.78       23.26     24.47 o 
   9   3  11     2175.72     2141.29     65.62 o 
  10   3  11      265.12      304.58     34.87 o 
  11   3  11      280.49      220.61     36.16 o 
  12   3  11      558.22      539.61     46.49 o 
  13   3  11      282.07      295.89     44.46 o 
  14   3  11       42.75       21.81     41.91 o 
  15   3  11      142.96      113.17     70.58 o 
 -15   4  11        6.95      -61.39     61.39 o 
 -14   4  11        7.48       -5.64     58.54 o 
 -13   4  11       39.47        9.36     44.70 o 
 -12   4  11      171.71      189.64     45.42 o 
 -11   4  11       60.20       25.47     32.33 o 
 -10   4  11      601.28      651.24     65.01 o 
  -9   4  11      241.46      229.20     42.82 o 
  -8   4  11      959.33      928.19     47.88 o 
  -7   4  11     3110.51     3097.17     64.37 o 
  -6   4  11     3371.98     3430.37     66.88 o 
  -5   4  11      552.29      548.32     21.54 o 
  -4   4  11     3478.34     3451.74     60.44 o 
  -3   4  11     3846.80     3866.02     64.66 o 
  -2   4  11      215.77      199.24     25.62 o 
  -1   4  11     1144.47     1091.38     27.11 o 
   0   4  11      387.47      443.21     24.61 o 
   1   4  11     1209.45     1156.21     31.70 o 
   2   4  11      231.53      211.84     20.35 o 
   3   4  11     3635.40     3595.18     86.17 o 
   4   4  11     3620.44     3450.57     81.93 o 
   5   4  11      602.84      575.33     49.95 o 
   6   4  11     3284.57     3366.00     84.11 o 
   7   4  11     3380.39     3333.13     82.58 o 
   8   4  11     1105.79     1049.63     44.20 o 
   9   4  11      211.28      143.39     42.74 o 
  10   4  11      548.25      546.25     41.96 o 
  11   4  11       51.90       56.95     32.10 o 
  12   4  11      165.82      155.87     36.87 o 
  13   4  11       42.06       27.99     38.47 o 
  14   4  11        6.62      -40.76     40.76 o 
  15   4  11        5.08       44.68     54.36 o 
 -15   5  11        9.49      -64.96    134.01 o 
 -14   5  11      155.52      120.65     63.82 o 
 -13   5  11       45.27       74.89     57.22 o 
 -12   5  11      212.16      179.95     56.29 o 
 -11   5  11      341.55      393.74     46.64 o 
 -10   5  11      969.86     1002.57     46.45 o 
  -9   5  11      281.81      375.64     57.16 o 
  -8   5  11      396.31      375.61     26.48 o 
  -7   5  11      249.67      226.45     24.54 o 
  -6   5  11      667.85      692.33     27.50 o 
  -5   5  11     3112.37     3098.39     60.89 o 
  -4   5  11     3448.87     3328.01     59.00 o 
  -3   5  11     1248.52     1124.73     28.23 o 
  -2   5  11     3450.46     3300.45     56.67 o 
  -1   5  11     6263.70     6443.52    102.47 o 
   0   5  11     1846.73     1993.78     42.03 o 
   1   5  11     6347.65     6563.16    120.66 o 
   2   5  11     3190.56     3046.54     85.57 o 
   3   5  11     1323.43     1173.72     38.99 o 
   4   5  11     3376.31     3336.39     80.34 o 
   5   5  11     2970.53     2916.20     75.68 o 
   6   5  11      700.90      740.38     59.87 o 
   7   5  11      257.45      208.79     27.85 o 
   8   5  11      385.10      346.33     33.47 o 
   9   5  11      266.97      250.65     33.51 o 
  10   5  11      929.54      926.05     46.99 o 
  11   5  11      270.28      246.00     38.62 o 
  12   5  11      217.45      235.18     42.36 o 
  13   5  11       48.72       62.73     38.69 o 
  14   5  11      169.23      160.78     45.52 o 
  15   5  11        9.79       45.27     54.49 o 
 -15   6  11      150.10       73.27     96.69 o 
 -14   6  11       74.97       17.22     58.05 o 
 -13   6  11      495.37      567.19     73.49 o 
 -12   6  11      192.63      164.30     55.25 o 
 -11   6  11        1.25      -34.61     34.61 o 
 -10   6  11      115.68       70.68     62.78 o 
  -9   6  11     1004.30     1030.33     46.46 o 
  -8   6  11      762.46      780.28     35.72 o 
  -7   6  11       81.71      105.88     22.87 o 
  -6   6  11     1492.56     1391.62     42.57 o 
  -5   6  11     3285.39     3337.97     73.00 o 
  -4   6  11     1238.57     1267.38     43.49 o 
  -3   6  11     7120.35     6913.17    108.97 o 
  -2   6  11      467.67      405.18     20.38 o 
  -1   6  11      615.67      575.77     21.63 o 
   0   6  11     1177.08      998.52     27.38 o 
   1   6  11      603.90      626.11     29.70 o 
   2   6  11      563.94      553.47     34.49 o 
   3   6  11     6984.95     6819.98    145.41 o 
   4   6  11     1244.44     1286.14     42.81 o 
   5   6  11     3199.29     3227.73     81.15 o 
   6   6  11     1511.32     1426.38     48.85 o 
   7   6  11       45.88       53.38     24.89 o 
   8   6  11      697.30      795.08     40.93 o 
   9   6  11     1102.30     1157.78     48.12 o 
  10   6  11      138.24       98.77     32.58 o 
  11   6  11        9.35       19.89     32.88 o 
  12   6  11      207.03      142.72     39.44 o 
  13   6  11      510.25      661.53     52.47 o 
  14   6  11       73.32       47.95     45.39 o 
  15   6  11      141.37       -6.30     97.92 o 
 -14   7  11       41.00       -2.68     61.83 o 
 -13   7  11      108.20       72.58     57.68 o 
 -12   7  11      599.34      783.43     77.37 o 
 -11   7  11       12.16      -36.75     38.79 o 
 -10   7  11      719.34      798.36     53.99 o 
  -9   7  11      131.21      110.53     30.88 o 
  -8   7  11       64.25       11.71     23.96 o 
  -7   7  11     1107.58     1069.81     39.33 o 
  -6   7  11      866.89      875.69     49.92 o 
  -5   7  11       34.45        7.54     18.59 o 
  -4   7  11       72.71       77.47     18.74 o 
  -3   7  11      579.27      556.26     27.09 o 
  -2   7  11     4684.53     4673.04     93.68 o 
  -1   7  11     2851.74     2824.59     61.96 o 
   0   7  11       61.84       18.18     14.66 o 
   1   7  11     2911.53     2785.55     70.53 o 
   2   7  11     4796.98     4711.04     93.43 o 
   3   7  11      744.89      644.04     27.34 o 
   4   7  11       81.70       84.60     21.26 o 
   5   7  11       18.06        9.86     21.17 o 
   6   7  11      888.47      917.13     43.33 o 
   7   7  11     1166.84     1107.41     43.90 o 
   8   7  11       78.55      116.34     29.07 o 
   9   7  11      185.61      187.11     39.93 o 
  10   7  11      713.53      752.76     57.67 o 
  11   7  11        7.95      -33.77     40.33 o 
  12   7  11      524.47      497.33     56.98 o 
  13   7  11      100.42       38.74     46.05 o 
  14   7  11       55.49       64.23     53.18 o 
 -14   8  11       28.52      -63.82     64.25 o 
 -13   8  11       30.04        3.99     58.59 o 
 -12   8  11      178.19      127.74     58.11 o 
 -11   8  11      309.10      444.18     62.17 o 
 -10   8  11       76.80       63.35     62.19 o 
  -9   8  11       89.63       59.69     28.03 o 
  -8   8  11      496.54      497.92     33.93 o 
  -7   8  11     1029.20      964.16     44.41 o 
  -6   8  11      201.53      189.72     28.97 o 
  -5   8  11     2591.21     2608.03     68.78 o 
  -4   8  11     1010.21     1071.64     34.63 o 
  -3   8  11       37.32        0.07     17.08 o 
  -2   8  11      946.73      950.67     32.91 o 
  -1   8  11      319.82      289.30     22.07 o 
   0   8  11       20.51       -1.35     15.51 o 
   1   8  11      287.59      279.42     42.55 o 
   2   8  11      893.58      925.93     38.28 o 
   3   8  11       24.29       13.34     19.49 o 
   4   8  11      813.95      851.24     39.09 o 
   5   8  11     2428.56     2374.56     68.60 o 
   6   8  11      203.79      221.19     27.39 o 
   7   8  11     1191.82     1169.32     45.35 o 
   8   8  11      415.81      558.47     48.85 o 
   9   8  11      100.20       88.77     36.95 o 
  10   8  11       93.32      108.00     40.27 o 
  11   8  11      317.38      302.36     75.79 o 
  12   8  11      184.62      151.99     47.12 o 
  13   8  11       33.38      -20.94     48.74 o 
  14   8  11       38.55       -0.51     54.10 o 
 -14   9  11      134.05       84.71     65.83 o 
 -13   9  11        1.46      -27.66     59.31 o 
 -12   9  11       97.42       56.00     56.18 o 
 -11   9  11       57.88       51.70     51.12 o 
 -10   9  11      726.42      835.20     94.44 o 
  -9   9  11      535.05      590.38     44.20 o 
  -8   9  11     1020.57     1019.79     65.49 o 
  -7   9  11      544.65      565.45     39.03 o 
  -6   9  11      409.77      367.66     34.15 o 
  -5   9  11      995.33      983.82     41.89 o 
  -4   9  11      502.60      480.21     33.17 o 
  -3   9  11       70.64       43.34     18.73 o 
  -2   9  11     4094.24     3964.37     83.70 o 
  -1   9  11      825.12      652.63     29.33 o 
   0   9  11     3439.27     3370.02     83.07 o 
   1   9  11      876.37      745.91     35.25 o 
   2   9  11     4324.88     4063.38     96.33 o 
   3   9  11       80.89       22.41     21.08 o 
   4   9  11      499.94      509.23     39.37 o 
   5   9  11      913.56      891.79     41.04 o 
   6   9  11      518.90      537.81     37.49 o 
   7   9  11      523.36      586.17     39.90 o 
   8   9  11      943.21      975.16     46.93 o 
   9   9  11      476.19      439.82     40.23 o 
  10   9  11      849.31      924.87     50.14 o 
  11   9  11       66.95       78.14     43.89 o 
  12   9  11       91.75       61.23     46.59 o 
  13   9  11        0.90      -49.52     49.52 o 
  14   9  11      132.84       82.05     56.85 o 
 -13  10  11      238.34      223.52    148.18 o 
 -12  10  11      278.76      320.44     63.78 o 
 -11  10  11       65.87      -12.98     52.55 o 
 -10  10  11      405.44      459.82     51.84 o 
  -9  10  11      139.27       88.62     34.84 o 
  -8  10  11      277.13      271.24     36.72 o 
  -7  10  11      201.12      162.58     33.26 o 
  -6  10  11      311.45      267.76     44.30 o 
  -5  10  11      862.34      843.42     40.49 o 
  -4  10  11      910.80      856.75     40.57 o 
  -3  10  11     3615.60     3481.24     77.57 o 
  -2  10  11      265.07      318.07     33.96 o 
  -1  10  11     3789.61     3918.90     83.32 o 
   0  10  11     4274.78     3777.63     91.94 o 
   1  10  11     3780.83     3902.64     95.06 o 
   2  10  11      223.43      215.68     27.45 o 
   3  10  11     3926.68     3644.72     89.61 o 
   4  10  11     1038.72     1033.50     42.18 o 
   5  10  11      884.26      874.61     40.90 o 
   6  10  11      324.78      347.88     34.28 o 
   7  10  11      198.14      203.61     31.35 o 
   8  10  11      268.77      284.05     35.48 o 
   9  10  11      197.58      157.54     33.76 o 
  10  10  11      408.76      431.65     59.58 o 
  11  10  11       70.93       29.78     44.81 o 
  12  10  11      281.53      273.21     53.91 o 
  13  10  11      221.06      178.63     55.53 o 
 -13  11  11       97.10       89.63     65.70 o 
 -12  11  11      106.09      108.46     62.12 o 
 -11  11  11      811.75      834.07     96.07 o 
 -10  11  11      302.88      222.14     42.22 o 
  -9  11  11      102.84       46.25     35.17 o 
  -8  11  11      142.19       25.47     33.45 o 
  -7  11  11      208.17      211.65     34.93 o 
  -6  11  11      329.10      299.87     34.71 o 
  -5  11  11        4.82        6.48     26.00 o 
  -4  11  11      631.85      720.92     41.13 o 
  -3  11  11      270.29      192.20     24.00 o 
  -2  11  11     4142.22     4188.33     89.30 o 
  -1  11  11     3323.06     3098.84     79.88 o 
   0  11  11     1721.52     1739.21     82.27 o 
   1  11  11     3186.02     3016.01     80.28 o 
   2  11  11     4250.87     4211.57    101.95 o 
   3  11  11      236.99      262.44     30.16 o 
   4  11  11      677.95      740.59     39.91 o 
   5  11  11        0.53      -23.67     23.67 o 
   6  11  11      293.10      311.54     33.93 o 
   7  11  11      218.25      256.16     33.24 o 
   8  11  11      170.44      215.90     34.14 o 
   9  11  11       94.94       55.23     46.33 o 
  10  11  11      277.42      247.53     77.45 o 
  11  11  11      843.95      972.60     86.34 o 
  12  11  11      120.11      134.03     52.18 o 
  13  11  11      105.50       74.66     55.97 o 
 -13  12  11       92.98      175.57    104.77 o 
 -12  12  11       39.54       -3.45     58.65 o 
 -11  12  11      179.30      145.61     52.18 o 
 -10  12  11       61.86       28.60     40.79 o 
  -9  12  11      166.05      159.17     38.91 o 
  -8  12  11      959.14      927.75     49.21 o 
  -7  12  11      268.73      239.92     37.17 o 
  -6  12  11      817.31      844.89     44.38 o 
  -5  12  11      277.38      252.35     52.01 o 
  -4  12  11     1560.21     1606.80     54.79 o 
  -3  12  11      142.03      111.86     28.43 o 
  -2  12  11       78.70       44.61     21.75 o 
  -1  12  11     1297.49     1304.34     48.59 o 
   0  12  11     1439.17     1521.70     52.95 o 
   1  12  11     1354.58     1369.33     50.29 o 
   2  12  11       57.90       39.62     25.20 o 
   3  12  11      146.17       99.15     27.23 o 
   4  12  11     1450.20     1439.21     54.19 o 
   5  12  11      350.54      326.74     35.04 o 
   6  12  11      785.38      834.49     44.10 o 
   7  12  11      227.62      188.46     33.63 o 
   8  12  11      952.39      928.35     48.92 o 
   9  12  11      151.16      174.78     39.63 o 
  10  12  11       64.76       70.59     44.02 o 
  11  12  11      186.35      192.85     52.43 o 
  12  12  11       31.89       39.56     44.75 o 
 -12  13  11       66.19      108.20     67.67 o 
 -11  13  11       32.86       50.89     52.16 o 
 -10  13  11      360.06      476.95     50.69 o 
  -9  13  11      560.54      589.15     50.76 o 
  -8  13  11       82.19        9.18     35.86 o 
  -7  13  11      648.64      693.97     48.59 o 
  -6  13  11      968.93      992.86     48.16 o 
  -5  13  11      270.88      172.59     33.58 o 
  -4  13  11      643.14      695.61     42.77 o 
  -3  13  11      980.07     1021.42     45.41 o 
  -2  13  11      630.30      664.56     39.55 o 
  -1  13  11      134.38      189.96     31.01 o 
   0  13  11       95.17      133.78     28.64 o 
   1  13  11      167.69      201.16     30.09 o 
   2  13  11      549.20      488.64     37.65 o 
   3  13  11      970.46     1051.35     46.27 o 
   4  13  11      631.79      655.39     42.97 o 
   5  13  11      240.60      190.55     32.01 o 
   6  13  11      831.91      919.01     48.90 o 
   7  13  11      627.85      695.15     47.23 o 
   8  13  11       86.95       52.69     34.46 o 
   9  13  11      688.56      722.96     61.23 o 
  10  13  11      381.20      494.56     72.47 o 
  11  13  11       39.57       34.66     51.00 o 
  12  13  11       62.83       50.22     48.49 o 
 -11  14  11       74.46       43.42     56.10 o 
 -10  14  11       82.13       78.70     44.97 o 
  -9  14  11      228.86      230.65     44.24 o 
  -8  14  11      493.39      471.12     47.85 o 
  -7  14  11      260.88      217.11     39.12 o 
  -6  14  11      420.57      427.52     53.75 o 
  -5  14  11       35.72      -31.38     31.38 o 
  -4  14  11      380.98      429.08     39.63 o 
  -3  14  11      621.01      704.48     52.91 o 
  -2  14  11      868.15      873.95     43.20 o 
  -1  14  11      450.26      488.04     39.57 o 
   0  14  11      147.72      140.22     29.49 o 
   1  14  11      584.51      637.85     41.95 o 
   2  14  11      908.33      853.58     42.90 o 
   3  14  11      653.07      663.76     43.76 o 
   4  14  11      383.17      493.15     40.01 o 
   5  14  11       27.12      -13.93     28.97 o 
   6  14  11      353.95      390.89     40.19 o 
   7  14  11      246.54      291.17     38.39 o 
   8  14  11      495.54      472.09     45.32 o 
   9  14  11      207.56      151.45     47.40 o 
  10  14  11       98.23      108.37     50.43 o 
  11  14  11       86.39       27.27     54.62 o 
 -11  15  11      150.60      156.79     59.82 o 
 -10  15  11      125.42       36.95     46.20 o 
  -9  15  11      228.26      242.04     46.22 o 
  -8  15  11       55.74        8.32     39.18 o 
  -7  15  11       29.64       23.88     36.64 o 
  -6  15  11       89.46       40.28     36.53 o 
  -5  15  11       68.76       68.78     35.01 o 
  -4  15  11      478.25      450.15     41.09 o 
  -3  15  11      231.09      106.82     37.92 o 
  -2  15  11     1210.30     1167.77     59.51 o 
  -1  15  11     1166.69     1160.38     49.28 o 
   0  15  11       82.06       43.48     28.48 o 
   1  15  11     1137.45     1068.71     48.56 o 
   2  15  11     1226.06     1208.07     50.44 o 
   3  15  11      185.50       79.62     30.67 o 
   4  15  11      467.12      547.00     51.12 o 
   5  15  11       85.66       73.37     32.33 o 
   6  15  11       96.03       79.88     33.97 o 
   7  15  11       27.03       -3.56     34.28 o 
   8  15  11       59.15       68.25     37.82 o 
   9  15  11      216.84      182.94     62.04 o 
  10  15  11      130.52       48.37     50.66 o 
  11  15  11      145.23      116.60     57.00 o 
 -10  16  11       69.73       92.68     50.31 o 
  -9  16  11       51.88       26.56     54.14 o 
  -8  16  11      269.01      133.33     43.55 o 
  -7  16  11      263.75      224.93     43.81 o 
  -6  16  11     1257.06     1330.53     59.40 o 
  -5  16  11       21.91        2.60     34.84 o 
  -4  16  11       88.31       63.31     39.95 o 
  -3  16  11      213.63      133.78     40.37 o 
  -2  16  11      245.79      273.23     43.38 o 
  -1  16  11      137.79      138.05     35.15 o 
   0  16  11      400.30      439.34     39.18 o 
   1  16  11      155.54      154.20     45.40 o 
   2  16  11      239.77      218.88     35.47 o 
   3  16  11      209.01      231.52     35.81 o 
   4  16  11       73.77       91.23     32.60 o 
   5  16  11       34.93       45.17     32.52 o 
   6  16  11     1180.00     1165.44     55.42 o 
   7  16  11      261.53      211.36     39.47 o 
   8  16  11      282.14      331.11     64.10 o 
   9  16  11       65.67       64.92     49.97 o 
  10  16  11       64.98      -21.18     58.25 o 
  -9  17  11      270.62      263.74     52.22 o 
  -8  17  11       66.95       -5.70     45.02 o 
  -7  17  11      210.01      241.98     45.35 o 
  -6  17  11      238.77      103.34     41.35 o 
  -5  17  11      768.33      927.64     64.29 o 
  -4  17  11      571.22      589.45     61.43 o 
  -3  17  11      366.93      369.35     49.71 o 
  -2  17  11      229.80      164.47     42.05 o 
  -1  17  11      241.13      175.40     42.41 o 
   0  17  11       44.02      -28.44     31.40 o 
   1  17  11      266.24      239.93     35.92 o 
   2  17  11      198.25      173.19     35.07 o 
   3  17  11      314.46      322.72     39.82 o 
   4  17  11      529.62      510.99     45.35 o 
   5  17  11      775.30      952.91     56.20 o 
   6  17  11      246.03      200.19     40.52 o 
   7  17  11      223.86      277.82     44.14 o 
   8  17  11       73.26       36.87     49.10 o 
   9  17  11      248.65      311.44     59.59 o 
  -8  18  11       38.68       -6.80     47.03 o 
  -7  18  11      162.82      176.03     46.75 o 
  -6  18  11       21.97      -28.33     48.72 o 
  -5  18  11      353.26      392.55     54.25 o 
  -4  18  11      327.22      280.32     49.82 o 
  -3  18  11       20.70      -18.50     42.80 o 
  -2  18  11      323.52      274.99     47.42 o 
  -1  18  11       66.53       42.34     40.99 o 
   0  18  11        9.69      -33.51     33.77 o 
   1  18  11       69.06       62.48     36.21 o 
   2  18  11      277.20      312.61     40.31 o 
   3  18  11       21.23       -5.58     34.74 o 
   4  18  11      354.32      322.56     42.21 o 
   5  18  11      380.29      366.89     45.65 o 
   6  18  11       27.34      -37.70     37.70 o 
   7  18  11      161.42      130.22     44.11 o 
   8  18  11       52.33      166.54     53.89 o 
  -7  19  11       44.21       20.00     56.67 o 
  -6  19  11       28.11      -25.65     48.96 o 
  -5  19  11       84.98       83.54     51.31 o 
  -4  19  11       42.38      -29.25     50.63 o 
  -3  19  11      110.96       16.45     64.39 o 
  -2  19  11       92.34       96.67     45.28 o 
  -1  19  11      223.29      225.04     52.14 o 
   0  19  11      894.21     1027.95     57.82 o 
   1  19  11      177.71      209.60     40.87 o 
   2  19  11       98.26      143.42     38.98 o 
   3  19  11      100.56       65.37     39.29 o 
   4  19  11       38.73       16.73     38.07 o 
   5  19  11       88.50       21.53     39.67 o 
   6  19  11       25.37       12.08     41.95 o 
   7  19  11       45.02      -18.41     50.26 o 
  -6  20  11      259.70      159.41     72.95 o 
  -5  20  11      140.78      138.22     56.01 o 
  -4  20  11       61.42      -36.72     51.99 o 
  -3  20  11      159.30      174.54     53.16 o 
  -2  20  11      134.13       97.13     49.79 o 
  -1  20  11       27.75        8.16     63.38 o 
   0  20  11      205.38      296.21     53.03 o 
   1  20  11       32.89       17.83     38.59 o 
   2  20  11      134.07       67.24     40.11 o 
   3  20  11      178.36      171.64     43.70 o 
   4  20  11       63.97       33.11     42.08 o 
   5  20  11      142.95      162.21     45.34 o 
   6  20  11      293.59      372.54     50.38 o 
  -4  21  11      241.48      249.52     72.53 o 
  -3  21  11       44.17       58.66     53.60 o 
  -2  21  11      110.97      177.57     55.71 o 
  -1  21  11       62.16       63.65     52.01 o 
   0  21  11        3.64      -47.01     49.04 o 
   1  21  11       55.73       45.31     43.78 o 
   2  21  11      109.54       40.95     44.42 o 
   3  21  11       54.28       33.77     44.02 o 
   4  21  11      238.78      316.86     58.40 o 
   0   0  12      197.86      190.88     22.79 o 
   1   0  12     2821.32     2799.40     54.81 o 
   2   0  12      177.79      196.03     16.31 o 
   3   0  12     1187.15     1267.19     32.58 o 
   4   0  12      477.53      559.10     27.07 o 
   5   0  12     1099.11     1060.93     33.90 o 
   6   0  12        0.67      -17.49     17.49 o 
   7   0  12      162.15      161.39     26.74 o 
   8   0  12     1502.30     1422.75     50.92 o 
   9   0  12       62.15       58.18     30.72 o 
  10   0  12      204.32      185.84     38.19 o 
  11   0  12       99.51       38.78     33.06 o 
  12   0  12     1105.82     1161.46     54.82 o 
  13   0  12      311.48      324.29     44.88 o 
  14   0  12       56.33       67.93     49.26 o 
  15   0  12      112.74      105.14     60.53 o 
 -15   1  12        2.10      -67.24     67.24 o 
 -14   1  12       80.79       17.22     49.45 o 
 -13   1  12       48.79       23.39     48.23 o 
 -12   1  12      361.94      431.55     57.74 o 
 -11   1  12      102.44       74.88     49.77 o 
 -10   1  12     1777.42     1912.41     63.34 o 
  -9   1  12      197.09      182.86     30.64 o 
  -8   1  12      989.76      923.65     42.20 o 
  -7   1  12      128.27       87.97     24.87 o 
  -6   1  12      615.29      651.01     30.86 o 
  -5   1  12      551.54      549.61     31.20 o 
  -4   1  12     1377.42     1309.01     31.13 o 
  -3   1  12     1345.95     1298.22     44.06 o 
  -2   1  12     7356.34     7363.00    124.80 o 
  -1   1  12     1330.02     1356.12     32.62 o 
   0   1  12     1598.70     1668.49     37.72 o 
   1   1  12     1219.53     1211.62     31.88 o 
   2   1  12     7261.19     7412.88    124.92 o 
   3   1  12     1407.32     1346.64     42.36 o 
   4   1  12     1511.31     1387.45     43.70 o 
   5   1  12      586.40      560.15     35.61 o 
   6   1  12      805.83      767.02     35.37 o 
   7   1  12      138.51      119.05     25.68 o 
   8   1  12      978.51      950.16     43.22 o 
   9   1  12      196.30      146.94     30.13 o 
  10   1  12     1839.85     1842.99     62.78 o 
  11   1  12       72.35       58.29     36.15 o 
  12   1  12      403.36      509.99     45.97 o 
  13   1  12       46.71      -28.31     38.26 o 
  14   1  12       93.46      123.88     49.91 o 
  15   1  12        4.23      -53.27     53.27 o 
 -15   2  12       33.96       27.46     56.31 o 
 -14   2  12        2.33      -47.60     47.60 o 
 -13   2  12      119.72       27.32     45.72 o 
 -12   2  12      392.05      419.23     43.61 o 
 -11   2  12      158.02      133.41     35.36 o 
 -10   2  12       19.77      -23.96     29.29 o 
  -9   2  12      610.00      680.74     43.16 o 
  -8   2  12     1887.91     1899.35     60.98 o 
  -7   2  12     1394.21     1306.63     48.80 o 
  -6   2  12     1353.58     1345.90     48.91 o 
  -5   2  12      911.24      799.66     27.28 o 
  -4   2  12     5574.59     5726.94    100.31 o 
  -3   2  12     1265.25     1297.97     30.30 o 
  -2   2  12       87.49       76.36     18.40 o 
  -1   2  12      476.11      500.51     21.01 o 
   0   2  12      166.84      113.24     16.76 o 
   1   2  12      463.95      506.47     23.84 o 
   2   2  12      107.04       86.43     14.07 o 
   3   2  12     1105.03     1179.27     40.62 o 
   4   2  12     5471.05     5696.98    124.61 o 
   5   2  12     1004.49      917.37     36.54 o 
   6   2  12     1270.89     1174.85     83.08 o 
   7   2  12     1696.18     1676.55     52.55 o 
   8   2  12     2067.81     2155.12     63.44 o 
   9   2  12      665.75      717.24     55.88 o 
  10   2  12       18.74      -28.82     28.82 o 
  11   2  12      146.11      115.82     34.97 o 
  12   2  12      349.39      321.47     43.20 o 
  13   2  12      139.34      100.52     40.98 o 
  14   2  12        6.82       10.70     48.61 o 
  15   2  12       33.64      -39.33     54.13 o 
 -15   3  12       94.61       97.57     66.76 o 
 -14   3  12      174.42       55.32     61.03 o 
 -13   3  12      167.65      153.58     48.17 o 
 -12   3  12      113.32      100.34     59.20 o 
 -11   3  12       75.54       92.55     39.31 o 
 -10   3  12     1340.83     1421.43     53.79 o 
  -9   3  12      309.32      272.62     33.84 o 
  -8   3  12      231.61      225.28     34.97 o 
  -7   3  12      267.25      249.25     30.57 o 
  -6   3  12     2425.98     2399.90     52.52 o 
  -5   3  12      337.21      380.88     28.36 o 
  -4   3  12       78.31       52.97     13.86 o 
  -3   3  12     1272.38     1251.29     30.19 o 
  -2   3  12     2521.16     2436.72     45.71 o 
  -1   3  12     2047.01     2018.51     57.79 o 
   0   3  12     5075.21     4906.96     87.10 o 
   1   3  12     1987.25     1978.29     87.64 o 
   2   3  12     2368.25     2343.61     61.47 o 
   3   3  12     1283.53     1256.52     56.55 o 
   4   3  12       93.88       81.47     25.30 o 
   5   3  12      320.71      263.09     26.84 o 
   6   3  12     2563.39     2498.38     67.37 o 
   7   3  12      199.58      123.05     31.03 o 
   8   3  12      205.57      156.50     29.26 o 
   9   3  12      413.88      409.40     36.90 o 
  10   3  12     1258.54     1299.36     53.90 o 
  11   3  12       94.15      149.81     36.41 o 
  12   3  12       91.73       59.38     37.02 o 
  13   3  12      176.33      132.68     42.11 o 
  14   3  12      179.25      127.86     45.74 o 
  15   3  12       97.36       76.64     56.31 o 
 -14   4  12       42.50      -25.50     58.92 o 
 -13   4  12      188.31      243.53     62.33 o 
 -12   4  12      357.07      300.46     48.88 o 
 -11   4  12      182.30      183.52     41.88 o 
 -10   4  12       35.75       -8.95     29.88 o 
  -9   4  12       16.68      -26.17     26.17 o 
  -8   4  12      520.10      472.67     36.86 o 
  -7   4  12      564.57      605.75     29.50 o 
  -6   4  12     1743.89     1804.38     43.28 o 
  -5   4  12     1741.96     1605.23     36.78 o 
  -4   4  12     3303.21     3183.70     56.73 o 
  -3   4  12     2311.99     2281.96     54.17 o 
  -2   4  12     2347.75     2344.05     45.41 o 
  -1   4  12      422.65      425.37     19.40 o 
   0   4  12     5973.40     5930.08    102.79 o 
   1   4  12      460.48      482.28     26.84 o 
   2   4  12     2318.55     2258.93     60.10 o 
   3   4  12     2387.17     2285.49     60.71 o 
   4   4  12     3144.57     2977.42     76.14 o 
   5   4  12     1788.26     1732.11     51.76 o 
   6   4  12     1620.22     1679.72     54.44 o 
   7   4  12      650.34      668.58     39.05 o 
   8   4  12      606.17      648.12     49.50 o 
   9   4  12       32.44      -26.78     26.78 o 
  10   4  12       58.07       19.27     30.96 o 
  11   4  12      162.59      154.93     36.02 o 
  12   4  12      322.88      352.71     43.71 o 
  13   4  12      162.72      147.71     43.37 o 
  14   4  12       51.96       83.53     45.59 o 
 -14   5  12      191.89      168.22     64.24 o 
 -13   5  12      131.03      -17.21     57.38 o 
 -12   5  12      305.08      305.82     61.00 o 
 -11   5  12      481.21      471.11     50.21 o 
 -10   5  12      509.59      596.15     51.86 o 
  -9   5  12      385.29      341.18     42.25 o 
  -8   5  12       82.67       66.78     31.69 o 
  -7   5  12     1350.57     1258.44     41.75 o 
  -6   5  12      749.95      712.48     28.95 o 
  -5   5  12     1323.22     1317.82     36.73 o 
  -4   5  12      438.85      373.12     28.89 o 
  -3   5  12      775.86      805.53     24.85 o 
  -2   5  12      406.82      421.53     25.09 o 
  -1   5  12     1498.24     1427.39     33.36 o 
   0   5  12      262.41      402.49     32.57 o 
   1   5  12     1798.23     1668.60     68.82 o 
   2   5  12      366.75      380.96     33.00 o 
   3   5  12      775.66      802.17     34.16 o 
   4   5  12      368.31      293.86     49.60 o 
   5   5  12     1441.85     1490.87     47.66 o 
   6   5  12      712.10      703.42     37.49 o 
   7   5  12     1396.83     1264.42     64.34 o 
   8   5  12       72.58       79.98     28.24 o 
   9   5  12      346.11      365.65     37.37 o 
  10   5  12      516.42      604.28     44.44 o 
  11   5  12      473.81      486.80     44.03 o 
  12   5  12      313.14      376.75     44.16 o 
  13   5  12      111.84       80.26     41.56 o 
  14   5  12      193.26      224.27     47.24 o 
 -14   6  12       13.71      -23.49     62.65 o 
 -13   6  12      187.50      216.82     63.48 o 
 -12   6  12      227.04      232.58     61.30 o 
 -11   6  12      114.52       47.39     39.90 o 
 -10   6  12       27.24        5.38     35.12 o 
  -9   6  12        3.84      -31.55     31.55 o 
  -8   6  12      643.18      655.73     36.84 o 
  -7   6  12     2362.18     2442.17     62.80 o 
  -6   6  12      779.41      762.58     33.84 o 
  -5   6  12      138.83      127.33     21.50 o 
  -4   6  12      838.72      831.51     29.40 o 
  -3   6  12     3146.40     3045.89     61.83 o 
  -2   6  12      491.89      522.88     26.04 o 
  -1   6  12      579.63      515.21     25.80 o 
   0   6  12     1377.50     1369.98     38.43 o 
   1   6  12      656.71      601.10     26.19 o 
   2   6  12      448.19      484.20     29.55 o 
   3   6  12     3261.39     3129.06     76.34 o 
   4   6  12     1007.25      974.93     37.56 o 
   5   6  12      142.24      118.63     24.18 o 
   6   6  12      634.13      625.98     37.39 o 
   7   6  12     2357.47     2555.19     71.22 o 
   8   6  12      707.06      779.92     44.12 o 
   9   6  12        0.76      -28.84     28.84 o 
  10   6  12       25.05       10.57     31.75 o 
  11   6  12       95.45       87.03     36.74 o 
  12   6  12      194.88      211.66     47.66 o 
  13   6  12      182.94      150.21     43.50 o 
  14   6  12       11.21      -40.78     45.14 o 
 -14   7  12        2.23        5.21     65.10 o 
 -13   7  12      210.13      190.92     63.13 o 
 -12   7  12        9.61      -41.70     53.95 o 
 -11   7  12     1055.45      951.43     58.02 o 
 -10   7  12       67.53       42.13     38.20 o 
  -9   7  12     1566.58     1581.84     89.10 o 
  -8   7  12      111.28       72.84     26.78 o 
  -7   7  12      426.69      352.60     36.13 o 
  -6   7  12     1448.23     1360.88     43.65 o 
  -5   7  12      364.91      317.77     26.27 o 
  -4   7  12      365.14      367.92     44.13 o 
  -3   7  12     1340.68     1358.66     39.54 o 
  -2   7  12     1613.57     1560.24     42.32 o 
  -1   7  12     2542.05     2313.53     53.94 o 
   0   7  12       31.85       -1.60     18.47 o 
   1   7  12     2330.40     2093.46     60.33 o 
   2   7  12     1511.77     1453.95     48.73 o 
   3   7  12     1291.67     1242.37     45.18 o 
   4   7  12      341.88      310.94     34.18 o 
   5   7  12      424.23      404.58     31.00 o 
   6   7  12     1363.67     1293.19     56.24 o 
   7   7  12      361.08      365.27     34.44 o 
   8   7  12      118.57       81.10     33.17 o 
   9   7  12     1573.89     1608.60     58.71 o 
  10   7  12       54.38        7.07     33.21 o 
  11   7  12     1013.45      970.79     54.19 o 
  12   7  12       11.40       26.72     38.37 o 
  13   7  12      222.71      247.02     46.78 o 
  14   7  12        4.39        7.66     46.55 o 
 -14   8  12       30.19       51.48     81.49 o 
 -13   8  12       15.74      -46.15     62.04 o 
 -12   8  12       95.29      161.57     58.91 o 
 -11   8  12      589.04      716.44     74.79 o 
 -10   8  12      281.12      278.85     57.20 o 
  -9   8  12      166.44      131.92     43.13 o 
  -8   8  12      335.43      359.30     32.99 o 
  -7   8  12      195.39      197.42     28.15 o 
  -6   8  12      144.33      114.87     26.99 o 
  -5   8  12      504.05      539.17     36.15 o 
  -4   8  12     1455.53     1398.19     48.33 o 
  -3   8  12     1352.81     1310.92     40.77 o 
  -2   8  12      773.74      810.93     32.22 o 
  -1   8  12     1473.28     1546.14     45.00 o 
   0   8  12     1352.90     1263.67     44.45 o 
   1   8  12     1786.91     1845.58     53.42 o 
   2   8  12      881.17      864.86     37.97 o 
   3   8  12     1477.24     1459.55     48.57 o 
   4   8  12     1458.48     1456.85     49.29 o 
   5   8  12      595.00      611.82     36.24 o 
   6   8  12      204.60      205.15     42.55 o 
   7   8  12      242.08      258.03     39.03 o 
   8   8  12      325.19      299.65     43.61 o 
   9   8  12      151.15       56.42     41.67 o 
  10   8  12      279.97      262.10     47.38 o 
  11   8  12      631.23      714.10     61.55 o 
  12   8  12       80.44       40.64     47.75 o 
  13   8  12       21.39      -25.55     51.10 o 
  14   8  12       46.34        9.70     57.09 o 
 -13   9  12      156.40       94.74     64.99 o 
 -12   9  12      123.79       24.64     56.79 o 
 -11   9  12      431.74      500.47     68.12 o 
 -10   9  12       21.99       18.92     49.09 o 
  -9   9  12      907.08      950.79     51.83 o 
  -8   9  12      694.51      752.62     47.37 o 
  -7   9  12      390.07      433.21     38.02 o 
  -6   9  12      271.34      172.52     30.17 o 
  -5   9  12       84.91       89.24     26.31 o 
  -4   9  12      120.97      125.56     25.60 o 
  -3   9  12      799.15      750.68     32.91 o 
  -2   9  12      382.19      347.70     26.05 o 
  -1   9  12     3941.19     4192.19     96.85 o 
   0   9  12     1063.21      842.54     39.03 o 
   1   9  12     3670.56     3885.20     96.23 o 
   2   9  12      393.91      287.38     29.66 o 
   3   9  12      953.08      866.35     38.88 o 
   4   9  12       95.47       62.48     24.10 o 
   5   9  12       48.95       12.36     24.35 o 
   6   9  12      277.93      166.86     29.33 o 
   7   9  12      336.18      358.87     36.07 o 
   8   9  12      702.18      777.98     45.75 o 
   9   9  12      931.14      956.68     47.43 o 
  10   9  12       29.66       48.87     34.61 o 
  11   9  12      437.77      479.78     56.69 o 
  12   9  12      108.09       99.99     52.16 o 
  13   9  12      158.60      173.87     67.32 o 
 -13  10  12       41.68      -15.94     66.12 o 
 -12  10  12       89.00       58.77     61.96 o 
 -11  10  12      320.35      284.70     63.68 o 
 -10  10  12      201.00      231.68     48.86 o 
  -9  10  12      350.60      364.59     42.19 o 
  -8  10  12      297.54      301.40     50.96 o 
  -7  10  12      971.79      856.13     44.48 o 
  -6  10  12      621.30      606.09     41.66 o 
  -5  10  12     1176.44     1292.48     49.57 o 
  -4  10  12      339.60      357.53     36.41 o 
  -3  10  12      230.47      206.74     25.19 o 
  -2  10  12      309.03      270.08     24.96 o 
  -1  10  12      428.00      412.37     32.93 o 
   0  10  12      165.81      100.40     25.04 o 
   1  10  12      445.31      424.06     33.73 o 
   2  10  12      309.52      261.68     29.63 o 
   3  10  12      179.81      131.94     26.20 o 
   4  10  12      367.43      396.24     34.21 o 
   5  10  12     1185.13     1328.26     50.53 o 
   6  10  12      493.52      502.97     38.98 o 
   7  10  12      858.80      882.58     45.37 o 
   8  10  12      317.79      356.98     45.39 o 
   9  10  12      338.74      337.89     39.78 o 
  10  10  12      182.38      175.30     39.03 o 
  11  10  12      333.87      389.78     56.03 o 
  12  10  12       83.72       88.65     50.41 o 
  13  10  12       45.06       21.60     75.96 o 
 -13  11  12      217.04      208.18    163.59 o 
 -12  11  12       43.00       49.85     59.94 o 
 -11  11  12      227.47      214.98     78.54 o 
 -10  11  12      376.47      350.41     52.81 o 
  -9  11  12      479.41      593.18     78.34 o 
  -8  11  12      229.08      154.17     36.62 o 
  -7  11  12      137.95      129.92     33.79 o 
  -6  11  12       56.22        5.15     29.68 o 
  -5  11  12     1560.91     1579.38     55.70 o 
  -4  11  12       42.53       -2.22     26.33 o 
  -3  11  12     1053.88     1012.62     44.07 o 
  -2  11  12        8.40      -23.24     23.24 o 
  -1  11  12     1965.79     1990.88     61.28 o 
   0  11  12      217.24      204.66     42.28 o 
   1  11  12     2027.63     2012.32     61.97 o 
   2  11  12       31.35       39.72     24.89 o 
   3  11  12     1095.41     1015.85     44.18 o 
   4  11  12       39.35       10.71     25.71 o 
   5  11  12     1510.53     1512.51     55.54 o 
   6  11  12       42.03       28.43     27.29 o 
   7  11  12      104.71       90.41     30.44 o 
   8  11  12      278.84      243.78     45.46 o 
   9  11  12      471.88      576.99     46.33 o 
  10  11  12      431.40      407.05     53.82 o 
  11  11  12      257.16      294.44     54.90 o 
  12  11  12       50.52       46.15     52.10 o 
  13  11  12      218.09      271.44    108.60 o 
 -12  12  12       17.51      -14.44     65.08 o 
 -11  12  12      191.85      228.72     55.19 o 
 -10  12  12      145.21       77.18     48.66 o 
  -9  12  12      144.39      124.14     40.69 o 
  -8  12  12       43.14       -4.56     38.61 o 
  -7  12  12      509.35      474.03     42.93 o 
  -6  12  12      124.95       17.66     32.34 o 
  -5  12  12      414.00      434.34     38.06 o 
  -4  12  12      193.60      142.18     37.78 o 
  -3  12  12      180.67      152.86     30.23 o 
  -2  12  12     1395.40     1465.73     53.00 o 
  -1  12  12      882.26      844.15     42.24 o 
   0  12  12      199.89      134.20     33.07 o 
   1  12  12      867.41      911.70     43.23 o 
   2  12  12     1577.21     1651.10     55.97 o 
   3  12  12      239.91      283.71     32.84 o 
   4  12  12      241.94      185.32     30.86 o 
   5  12  12      387.71      392.87     37.43 o 
   6  12  12      103.38       59.80     29.40 o 
   7  12  12      502.21      604.35     44.27 o 
   8  12  12       65.25        8.04     32.22 o 
   9  12  12      153.72      150.79     39.05 o 
  10  12  12      147.13       53.73     47.75 o 
  11  12  12      229.45      229.15     55.01 o 
  12  12  12       11.09       38.43     54.70 o 
 -12  13  12      261.15      333.50     81.21 o 
 -11  13  12       19.77       33.14     53.45 o 
 -10  13  12       67.96       65.34     44.32 o 
  -9  13  12      339.52      333.57     46.32 o 
  -8  13  12      322.06      260.37     47.03 o 
  -7  13  12      634.97      672.21     48.80 o 
  -6  13  12      242.81      159.19     36.38 o 
  -5  13  12       45.39        0.37     31.53 o 
  -4  13  12       46.97       10.62     29.22 o 
  -3  13  12     1260.64     1355.35     61.51 o 
  -2  13  12      944.27      882.18     43.60 o 
  -1  13  12      969.63      905.06     43.08 o 
   0  13  12     2656.02     2603.78     74.65 o 
   1  13  12     1067.62      957.64     44.83 o 
   2  13  12      931.95      912.69     43.98 o 
   3  13  12     1336.86     1315.95     52.65 o 
   4  13  12       45.05       46.66     28.57 o 
   5  13  12       25.88       31.55     30.08 o 
   6  13  12      247.37      248.48     48.84 o 
   7  13  12      598.35      743.75     49.73 o 
   8  13  12      348.40      337.03     42.23 o 
   9  13  12      339.93      428.96     44.87 o 
  10  13  12       77.65       79.59     50.52 o 
  11  13  12       12.59       -1.05     52.12 o 
  12  13  12      271.16      331.61     76.31 o 
 -11  14  12       27.08        6.22     57.69 o 
 -10  14  12       35.90        8.31     45.18 o 
  -9  14  12       95.36       45.10     42.68 o 
  -8  14  12       48.43       19.02     40.18 o 
  -7  14  12      730.94      847.07     54.56 o 
  -6  14  12       78.64       39.07     35.21 o 
  -5  14  12      508.33      519.91     52.48 o 
  -4  14  12      267.47      264.61     44.09 o 
  -3  14  12      990.63      975.83     55.42 o 
  -2  14  12      320.84      380.40     69.77 o 
  -1  14  12     1414.07     1380.49     53.59 o 
   0  14  12      252.00      178.16     31.98 o 
   1  14  12     1374.23     1377.27     53.35 o 
   2  14  12      323.62      295.70     35.08 o 
   3  14  12      794.26      858.46     46.82 o 
   4  14  12      245.55      282.01     36.40 o 
   5  14  12      564.20      636.79     45.12 o 
   6  14  12       57.53       50.82     33.82 o 
   7  14  12      693.66      829.11     52.43 o 
   8  14  12       60.20        7.52     35.58 o 
   9  14  12      100.96       95.38     47.27 o 
  10  14  12       36.06      -39.86     49.26 o 
  11  14  12       46.23       25.29     54.96 o 
 -10  15  12      274.21      269.44     52.80 o 
  -9  15  12       91.78       54.65     44.54 o 
  -8  15  12      220.84      204.13     49.26 o 
  -7  15  12      495.66      403.91     47.35 o 
  -6  15  12      493.90      516.57     47.90 o 
  -5  15  12      506.94      607.95     72.70 o 
  -4  15  12      128.01       44.54     39.80 o 
  -3  15  12       90.40      104.87     39.17 o 
  -2  15  12      231.11      255.99     43.18 o 
  -1  15  12       40.25      -22.93     29.09 o 
   0  15  12      596.75      710.13     45.99 o 
   1  15  12       17.58       32.53     29.99 o 
   2  15  12      167.44      197.18     36.61 o 
   3  15  12       68.70       -0.95     29.95 o 
   4  15  12      102.19        9.41     31.65 o 
   5  15  12      427.17      551.23     44.93 o 
   6  15  12      518.90      560.90     47.05 o 
   7  15  12      501.30      585.21     48.65 o 
   8  15  12      225.32      211.80     42.68 o 
   9  15  12       77.49       14.67     47.68 o 
  10  15  12      269.02      282.38     56.40 o 
 -10  16  12       40.69       26.32     57.75 o 
  -9  16  12       54.38      -12.13     47.33 o 
  -8  16  12       52.58      -22.72     43.54 o 
  -7  16  12      510.15      509.21     50.71 o 
  -6  16  12      144.31      122.55     40.65 o 
  -5  16  12      466.56      363.56     52.36 o 
  -4  16  12      250.52      291.46     47.55 o 
  -3  16  12     1081.68      978.06     58.45 o 
  -2  16  12      311.68      247.47     44.41 o 
  -1  16  12       91.57       42.39     41.21 o 
   0  16  12      784.96      787.04     48.99 o 
   1  16  12      108.17       62.19     32.74 o 
   2  16  12      305.54      251.70     36.57 o 
   3  16  12     1089.94     1047.88     60.19 o 
   4  16  12      236.48      277.09     40.92 o 
   5  16  12      452.23      446.29     43.72 o 
   6  16  12      147.29       74.91     39.02 o 
   7  16  12      548.94      594.13     50.96 o 
   8  16  12       52.69       -5.07     39.77 o 
   9  16  12       69.38       59.64     53.03 o 
  10  16  12       41.13      -68.75     96.96 o 
  -9  17  12       77.88       37.56     50.41 o 
  -8  17  12      171.60      139.83     49.04 o 
  -7  17  12       10.37      -43.43     43.43 o 
  -6  17  12      153.55      127.18     50.38 o 
  -5  17  12       18.00       -6.14     45.81 o 
  -4  17  12      156.99      192.93     49.35 o 
  -3  17  12      165.43      127.60     44.04 o 
  -2  17  12       95.80       82.87     41.37 o 
  -1  17  12       73.39       86.57     41.81 o 
   0  17  12      186.92      228.60     47.09 o 
   1  17  12       91.63       96.65     34.94 o 
   2  17  12       77.62       91.34     35.37 o 
   3  17  12      173.67      118.25     36.41 o 
   4  17  12      150.74       50.39     46.73 o 
   5  17  12       21.31       34.03     36.56 o 
   6  17  12      164.06      113.75     40.31 o 
   7  17  12        8.06       -8.02     39.44 o 
   8  17  12      162.62      113.87     53.16 o 
   9  17  12       69.33       24.75     54.47 o 
  -8  18  12      212.31      235.20     53.07 o 
  -7  18  12      214.41      156.35     57.25 o 
  -6  18  12      115.93       88.58     50.59 o 
  -5  18  12      388.81      311.82     56.11 o 
  -4  18  12      141.69      114.93     50.22 o 
  -3  18  12       21.15      -43.11     43.11 o 
  -2  18  12       92.75       19.61     42.18 o 
  -1  18  12       92.31       83.18     43.98 o 
   0  18  12      368.79      423.09     44.94 o 
   1  18  12       79.80       96.53     36.72 o 
   2  18  12       93.88       61.56     35.60 o 
   3  18  12       25.87       52.57     37.57 o 
   4  18  12      143.78       99.79     38.32 o 
   5  18  12      354.69      422.92     75.50 o 
   6  18  12      131.71      114.65     43.06 o 
   7  18  12      218.00      229.65     57.34 o 
   8  18  12      197.29      126.44     57.24 o 
  -6  19  12      220.97       78.33     55.52 o 
  -5  19  12       75.11       -5.92     50.35 o 
  -4  19  12      101.95       30.19     49.19 o 
  -3  19  12      297.54      289.34     58.21 o 
  -2  19  12      260.28      293.36     52.42 o 
  -1  19  12      199.44      128.87     55.29 o 
   0  19  12      440.51      508.59     57.57 o 
   1  19  12      190.78      127.03     41.12 o 
   2  19  12      257.27      346.75     51.10 o 
   3  19  12      273.79      305.70     45.58 o 
   4  19  12      117.45       66.41     41.13 o 
   5  19  12       69.05       21.08     41.27 o 
   6  19  12      251.34      282.54     66.00 o 
  -5  20  12       29.46      -23.43     56.33 o 
  -4  20  12      357.65      462.98     63.88 o 
  -3  20  12      111.37       95.85     53.13 o 
  -2  20  12      182.61      185.60     54.91 o 
  -1  20  12       75.19       59.98     50.93 o 
   0  20  12      628.23      657.63    108.36 o 
   1  20  12       72.35       49.50     41.80 o 
   2  20  12      159.45      105.39     43.28 o 
   3  20  12      103.96      145.76     44.70 o 
   4  20  12      366.86      410.70     57.64 o 
   5  20  12       30.87       45.31     44.57 o 
  -2  21  12      454.33      502.23     65.47 o 
  -1  21  12      233.25      207.59     55.65 o 
   0  21  12       40.35       19.98     51.42 o 
   1  21  12      224.80      239.09     57.37 o 
   2  21  12      454.03      514.36     54.92 o 
   1   0  13     2621.78     2665.65     53.96 o 
   2   0  13     3289.06     3355.49     64.60 o 
   3   0  13     5058.98     5073.27     90.90 o 
   4   0  13     1319.44     1275.09     38.08 o 
   5   0  13      429.89      425.53     27.02 o 
   6   0  13     3316.65     3159.89     80.75 o 
   7   0  13      132.66      120.62     26.83 o 
   8   0  13     2427.73     2412.14     70.37 o 
   9   0  13      725.16      784.65     43.62 o 
  10   0  13        7.81      -13.49     31.17 o 
  11   0  13      365.02      377.10     42.70 o 
  12   0  13        0.42      -15.02     37.22 o 
  13   0  13       78.42       31.72     46.42 o 
  14   0  13       98.25       81.24     53.58 o 
 -14   1  13       10.09      -20.17     57.77 o 
 -13   1  13      479.37      489.30     51.21 o 
 -12   1  13       36.07       44.46     38.18 o 
 -11   1  13      664.61      759.57     51.01 o 
 -10   1  13      221.27      233.86     36.18 o 
  -9   1  13      923.55      956.55     45.84 o 
  -8   1  13      132.60      114.28     29.35 o 
  -7   1  13      368.98      412.52     33.66 o 
  -6   1  13      285.16      230.46     24.24 o 
  -5   1  13      356.20      355.10     28.13 o 
  -4   1  13      116.46      111.98     17.24 o 
  -3   1  13      538.76      568.55     24.48 o 
  -2   1  13     1600.86     1604.93     38.18 o 
  -1   1  13     4843.11     4820.31     86.45 o 
   0   1  13      504.06      446.86     34.60 o 
   1   1  13     4807.17     4806.78     86.49 o 
   2   1  13     1537.39     1537.02     37.49 o 
   3   1  13      663.26      658.73     28.85 o 
   4   1  13      125.38      123.57     23.03 o 
   5   1  13      414.24      478.75     35.25 o 
   6   1  13      273.72      268.20     35.76 o 
   7   1  13      398.88      434.94     35.19 o 
   8   1  13      128.11      119.52     29.81 o 
   9   1  13      991.09     1074.07     47.61 o 
  10   1  13      219.78      250.08     35.85 o 
  11   1  13      618.43      559.01     47.48 o 
  12   1  13       51.19       60.25     38.24 o 
  13   1  13      465.54      473.83     50.59 o 
  14   1  13        7.78      -79.21     80.74 o 
 -14   2  13       29.80       85.56     64.67 o 
 -13   2  13       58.70       13.81     41.77 o 
 -12   2  13      192.64      197.23     40.49 o 
 -11   2  13      523.65      521.24     50.53 o 
 -10   2  13      157.23      150.93     34.40 o 
  -9   2  13      700.18      782.35     45.42 o 
  -8   2  13      562.27      689.79     42.03 o 
  -7   2  13      504.48      537.39     36.57 o 
  -6   2  13     1628.58     1593.80     47.20 o 
  -5   2  13     1899.88     1904.17     48.36 o 
  -4   2  13     1507.56     1479.75     34.66 o 
  -3   2  13     1288.58     1316.30     31.35 o 
  -2   2  13      632.69      591.93     26.28 o 
  -1   2  13     1723.21     1703.59     39.28 o 
   0   2  13      120.73       85.25     15.39 o 
   1   2  13     1694.45     1648.03     38.99 o 
   2   2  13      569.64      515.04     26.16 o 
   3   2  13     1216.27     1210.37     42.47 o 
   4   2  13     1561.86     1530.55     48.70 o 
   5   2  13     1681.13     1655.87     53.60 o 
   6   2  13     1889.00     1927.56     56.06 o 
   7   2  13      413.93      481.18     36.57 o 
   8   2  13      569.32      682.34     42.51 o 
   9   2  13      755.72      790.82     44.53 o 
  10   2  13      146.30       84.48     32.26 o 
  11   2  13      460.95      493.39     45.82 o 
  12   2  13      189.46      180.52     40.49 o 
  13   2  13       56.18       -7.53     43.17 o 
  14   2  13       29.15      -38.21     44.93 o 
 -14   3  13        0.26       11.91     63.43 o 
 -13   3  13      166.03       96.52     61.06 o 
 -12   3  13       27.26       46.27     43.01 o 
 -11   3  13      877.23      937.79     51.31 o 
 -10   3  13      409.04      412.93     40.18 o 
  -9   3  13      505.96      604.65     47.46 o 
  -8   3  13     1373.31     1233.10     53.43 o 
  -7   3  13      523.18      603.44     49.47 o 
  -6   3  13     2195.45     2298.93     57.01 o 
  -5   3  13      163.61      168.56     20.21 o 
  -4   3  13      568.21      578.03     23.39 o 
  -3   3  13     1796.19     1662.19     36.62 o 
  -2   3  13     1489.66     1442.36     35.34 o 
  -1   3  13     2882.48     2697.94     55.96 o 
   0   3  13      260.74      268.94     26.78 o 
   1   3  13     3041.71     2941.66     56.66 o 
   2   3  13     1636.51     1637.86     62.90 o 
   3   3  13     1694.58     1596.33     49.74 o 
   4   3  13      630.87      663.02     37.85 o 
   5   3  13      244.56      249.19     26.70 o 
   6   3  13     2314.21     2256.67     65.31 o 
   7   3  13      600.53      650.73     39.74 o 
   8   3  13     1354.73     1148.63     47.90 o 
   9   3  13      492.97      642.52     43.88 o 
  10   3  13      340.37      404.87     40.77 o 
  11   3  13      844.54      874.83     50.44 o 
  12   3  13       33.74       48.27     38.79 o 
  13   3  13      147.33      136.19     54.06 o 
  14   3  13        0.47      -44.13     45.11 o 
 -14   4  13      110.48      147.39     65.80 o 
 -13   4  13      312.35      242.31     63.61 o 
 -12   4  13      215.85      213.09     47.13 o 
 -11   4  13      108.89       59.32     41.29 o 
 -10   4  13      754.04      840.06     56.44 o 
  -9   4  13      163.45      159.27     38.17 o 
  -8   4  13      185.68      205.44     31.08 o 
  -7   4  13     1007.88      951.30     37.36 o 
  -6   4  13      232.68      290.08     25.35 o 
  -5   4  13      371.33      362.89     23.75 o 
  -4   4  13     1679.66     1675.11     38.16 o 
  -3   4  13      599.54      584.24     22.88 o 
  -2   4  13      159.53      154.54     19.72 o 
  -1   4  13      940.35      922.52     26.26 o 
   0   4  13        1.06      -13.65     13.65 o 
   1   4  13      826.16      842.84     34.81 o 
   2   4  13      103.80       71.83     21.15 o 
   3   4  13      650.21      664.65     33.72 o 
   4   4  13     1814.03     1853.62     54.31 o 
   5   4  13      294.73      308.14     29.39 o 
   6   4  13      181.35      242.83     33.76 o 
   7   4  13     1154.43     1075.76     44.88 o 
   8   4  13      235.16      249.85     33.67 o 
   9   4  13      207.28      198.90     34.39 o 
  10   4  13      748.84      840.56     51.32 o 
  11   4  13       98.07       46.54     41.33 o 
  12   4  13      229.69      292.79     44.43 o 
  13   4  13      322.83      315.75     46.40 o 
  14   4  13       99.96       52.85     46.58 o 
 -14   5  13      121.87       98.68     82.79 o 
 -13   5  13      105.42       40.09    139.48 o 
 -12   5  13      143.14       52.59     46.13 o 
 -11   5  13      269.32      333.94     48.41 o 
 -10   5  13      320.15      260.02     44.17 o 
  -9   5  13      575.08      670.74     58.71 o 
  -8   5  13      586.17      551.28     46.91 o 
  -7   5  13      908.70      962.78     43.76 o 
  -6   5  13      505.48      446.09     30.77 o 
  -5   5  13      690.69      642.78     32.98 o 
  -4   5  13      378.91      407.35     32.00 o 
  -3   5  13     3020.85     2924.81     59.75 o 
  -2   5  13      349.26      325.58     21.57 o 
  -1   5  13      442.96      451.09     29.77 o 
   0   5  13     3689.75     3610.34     68.47 o 
   1   5  13      343.02      360.39     32.75 o 
   2   5  13      255.20      252.86     31.00 o 
   3   5  13     2915.25     2853.30     73.30 o 
   4   5  13      365.97      375.68     29.54 o 
   5   5  13      632.56      677.85     37.35 o 
   6   5  13      596.64      590.58     37.40 o 
   7   5  13      955.94     1031.16     44.98 o 
   8   5  13      514.66      547.52     51.06 o 
   9   5  13      554.22      726.61     46.85 o 
  10   5  13      300.20      341.71     40.37 o 
  11   5  13      221.19      154.80     55.03 o 
  12   5  13      135.20      195.55     42.03 o 
  13   5  13      129.83      110.55     43.81 o 
  14   5  13      113.61       93.90     48.29 o 
 -14   6  13        6.13      -63.62     63.62 o 
 -13   6  13       18.48      -58.05     58.05 o 
 -12   6  13      124.90       95.97     57.78 o 
 -11   6  13      260.50      250.92     46.96 o 
 -10   6  13      143.01      130.01     42.78 o 
  -9   6  13      143.32       85.29     36.62 o 
  -8   6  13      243.38      186.09     36.87 o 
  -7   6  13     1629.83     1642.65     49.67 o 
  -6   6  13      509.09      524.16     32.76 o 
  -5   6  13     1877.01     1908.00     50.81 o 
  -4   6  13      663.46      671.47     28.20 o 
  -3   6  13     1580.66     1570.42     40.21 o 
  -2   6  13       37.73       43.42     18.06 o 
  -1   6  13      233.00      149.96     20.32 o 
   0   6  13     1444.14     1305.79     44.40 o 
   1   6  13      325.95      266.79     25.85 o 
   2   6  13       35.81       43.36     26.86 o 
   3   6  13     1442.14     1518.70     48.72 o 
   4   6  13      580.97      612.59     34.22 o 
   5   6  13     1812.85     1748.72     56.12 o 
   6   6  13      535.67      530.21     36.75 o 
   7   6  13     1640.41     1670.96     56.96 o 
   8   6  13      191.09      117.43     31.59 o 
   9   6  13      119.13       72.07     32.19 o 
  10   6  13      174.77       75.39     35.11 o 
  11   6  13      295.78      279.04     59.22 o 
  12   6  13      122.48       78.23     40.75 o 
  13   6  13       13.07       -1.05     45.66 o 
  14   6  13        4.37        1.69     47.89 o 
 -13   7  13      184.11      192.09     65.07 o 
 -12   7  13      116.84      104.96     59.08 o 
 -11   7  13       16.74       24.88     42.76 o 
 -10   7  13      995.16      995.63     59.17 o 
  -9   7  13      397.72      401.36     46.55 o 
  -8   7  13      476.69      482.31     50.81 o 
  -7   7  13      109.26       33.73     25.56 o 
  -6   7  13     1328.93     1358.55     44.77 o 
  -5   7  13       74.53       72.34     22.90 o 
  -4   7  13        5.08      -13.62     19.75 o 
  -3   7  13       92.08       89.03     20.16 o 
  -2   7  13     2467.25     2444.67     57.22 o 
  -1   7  13      102.24       91.16     19.63 o 
   0   7  13      397.25      433.79     31.08 o 
   1   7  13       58.18       74.80     22.39 o 
   2   7  13     2208.12     2200.57     64.94 o 
   3   7  13       47.65      -10.84     21.63 o 
   4   7  13       21.66       38.06     28.05 o 
   5   7  13       91.92      106.71     47.62 o 
   6   7  13     1331.51     1395.52     60.61 o 
   7   7  13      107.35       58.68     34.05 o 
   8   7  13      404.12      416.46     46.64 o 
   9   7  13      375.14      499.12     50.05 o 
  10   7  13      987.25     1021.35     53.06 o 
  11   7  13       19.36       -9.73     36.93 o 
  12   7  13      108.69      132.06     41.64 o 
  13   7  13      187.05      150.31     59.60 o 
 -13   8  13       37.99      -25.63     61.39 o 
 -12   8  13      372.77      421.93     71.37 o 
 -11   8  13       34.73        7.90     56.95 o 
 -10   8  13        6.28      -20.98     38.66 o 
  -9   8  13      316.23      335.21     67.71 o 
  -8   8  13      842.19      843.08     42.74 o 
  -7   8  13      674.19      731.80     38.74 o 
  -6   8  13      191.35      150.15     30.20 o 
  -5   8  13     1016.59      959.48     41.89 o 
  -4   8  13      575.35      581.04     49.30 o 
  -3   8  13      495.25      470.34     30.48 o 
  -2   8  13       31.01       23.62     19.16 o 
  -1   8  13     1240.15     1217.37     45.35 o 
   0   8  13      501.68      573.38     35.15 o 
   1   8  13     1391.24     1318.00     46.16 o 
   2   8  13       25.85       -3.80     22.48 o 
   3   8  13      642.33      660.36     38.35 o 
   4   8  13      599.05      653.98     37.35 o 
   5   8  13      908.87      893.39     42.02 o 
   6   8  13      167.24      148.22     35.16 o 
   7   8  13      664.50      767.78     53.22 o 
   8   8  13      847.83      872.09     56.80 o 
   9   8  13      303.71      239.27     45.51 o 
  10   8  13        6.79      -40.77     40.77 o 
  11   8  13       37.58       46.70     46.16 o 
  12   8  13      370.88      295.22     63.51 o 
  13   8  13       32.44      -35.52     52.02 o 
 -13   9  13       27.44      -62.07     62.07 o 
 -12   9  13      370.86      426.09    145.78 o 
 -11   9  13      125.49      180.81     61.06 o 
 -10   9  13     1168.98     1272.32     82.87 o 
  -9   9  13      234.19      260.24     65.33 o 
  -8   9  13       50.63       19.75     33.62 o 
  -7   9  13      293.88      254.15     41.68 o 
  -6   9  13     1112.16      989.90     44.82 o 
  -5   9  13      117.59       91.30     28.47 o 
  -4   9  13        6.39      -23.83     23.83 o 
  -3   9  13      464.00      505.02     30.61 o 
  -2   9  13      759.96      728.06     32.91 o 
  -1   9  13      229.24      199.78     27.97 o 
   0   9  13      344.38      376.07     44.28 o 
   1   9  13      279.09      281.96     29.32 o 
   2   9  13      875.61      861.93     39.05 o 
   3   9  13      457.91      494.25     35.49 o 
   4   9  13        5.05       19.25     24.00 o 
   5   9  13      164.12      152.33     29.08 o 
   6   9  13      976.07      847.34     43.50 o 
   7   9  13      322.52      289.25     35.15 o 
   8   9  13       51.36       63.94     39.42 o 
   9   9  13      201.70      196.46     38.05 o 
  10   9  13     1170.37     1312.61     76.03 o 
  11   9  13      118.18      101.91     48.10 o 
  12   9  13      356.59      308.70     57.27 o 
  13   9  13       32.11      -53.28     53.28 o 
 -12  10  13      223.87      257.74     92.85 o 
 -11  10  13        4.19      -16.37     56.07 o 
 -10  10  13       38.05       64.90     56.00 o 
  -9  10  13       16.08       33.08     38.59 o 
  -8  10  13      730.12      798.74     51.00 o 
  -7  10  13      127.41       40.76     32.16 o 
  -6  10  13       32.32       20.94     29.81 o 
  -5  10  13      785.28      840.66     44.20 o 
  -4  10  13      770.01      754.87     41.15 o 
  -3  10  13      196.74      165.74     27.74 o 
  -2  10  13      316.38      312.56     31.79 o 
  -1  10  13      647.19      735.22     39.38 o 
   0  10  13      715.97      742.26     38.93 o 
   1  10  13      659.28      705.59     39.03 o 
   2  10  13      293.34      303.89     44.18 o 
   3  10  13      184.90      163.20     28.33 o 
   4  10  13      958.86      849.32     41.08 o 
   5  10  13      872.75      926.85     44.42 o 
   6  10  13       45.38       26.43     28.10 o 
   7  10  13       73.58       19.59     29.98 o 
   8  10  13      678.83      723.34     48.68 o 
   9  10  13       26.69        4.74     33.95 o 
  10  10  13       29.33        4.81     37.04 o 
  11  10  13        6.11      -24.39     47.53 o 
  12  10  13      217.36      193.30     56.37 o 
 -12  11  13       63.82       73.12     68.71 o 
 -11  11  13       10.32      -37.11     58.13 o 
 -10  11  13      481.24      509.78     78.95 o 
  -9  11  13      396.53      436.12     47.61 o 
  -8  11  13       18.60       -9.75     35.65 o 
  -7  11  13      146.75      128.44     35.04 o 
  -6  11  13      729.65      837.75     47.20 o 
  -5  11  13      270.45      198.71     32.71 o 
  -4  11  13      324.31      281.78     34.18 o 
  -3  11  13       19.95       -0.85     31.85 o 
  -2  11  13     2237.81     2163.70     66.03 o 
  -1  11  13      538.15      550.40     38.48 o 
   0  11  13       30.77        2.88     24.89 o 
   1  11  13      585.71      614.83     40.02 o 
   2  11  13     2523.86     2373.63    107.95 o 
   3  11  13       43.07       25.32     26.14 o 
   4  11  13      341.58      308.32     33.92 o 
   5  11  13      268.78      205.29     32.74 o 
   6  11  13      700.80      806.40     46.93 o 
   7  11  13      151.46      178.00     35.68 o 
   8  11  13        8.77      -11.76     32.84 o 
   9  11  13      457.88      548.49     47.65 o 
  10  11  13      506.01      664.14     52.22 o 
  11  11  13        7.18      -48.33     48.33 o 
  12  11  13       82.82       78.84     54.86 o 
 -12  12  13      175.16       56.54     68.87 o 
 -11  12  13       44.31       55.73     62.53 o 
 -10  12  13        5.86       27.38     48.57 o 
  -9  12  13      121.44      100.52     40.83 o 
  -8  12  13     1030.67     1109.67     55.76 o 
  -7  12  13       92.95       51.06     35.65 o 
  -6  12  13      573.92      493.23     44.18 o 
  -5  12  13       13.56      -30.42     30.42 o 
  -4  12  13      418.00      483.47     39.09 o 
  -3  12  13      208.57      113.40     36.32 o 
  -2  12  13      921.32      911.25     43.25 o 
  -1  12  13      342.73      339.98     33.96 o 
   0  12  13      546.83      476.78     37.70 o 
   1  12  13      386.66      461.17     38.17 o 
   2  12  13      925.47      904.57     44.61 o 
   3  12  13      215.18      230.96     32.56 o 
   4  12  13      319.32      319.56     36.98 o 
   5  12  13       17.14       13.93     28.06 o 
   6  12  13      488.63      514.47     42.68 o 
   7  12  13       64.93       22.94     33.84 o 
   8  12  13     1038.39     1022.01     52.37 o 
   9  12  13      138.90       81.44     38.73 o 
  10  12  13        3.29       21.73     47.55 o 
  11  12  13       40.33       -9.09     49.46 o 
  12  12  13      188.76      187.71     58.98 o 
 -11  13  13       64.82      150.39     66.76 o 
 -10  13  13      325.18      183.97     54.62 o 
  -9  13  13      290.35      322.31     47.20 o 
  -8  13  13      113.40      101.73     40.65 o 
  -7  13  13       59.96       61.07     37.69 o 
  -6  13  13      508.35      402.42     42.75 o 
  -5  13  13       65.72       90.31     33.43 o 
  -4  13  13      640.85      650.58     53.94 o 
  -3  13  13      143.67      111.27     37.32 o 
  -2  13  13      865.87      797.21     55.33 o 
  -1  13  13      792.82      855.44     43.62 o 
   0  13  13      105.66       94.88     29.93 o 
   1  13  13      738.72      857.96     44.97 o 
   2  13  13      711.36      710.92     45.16 o 
   3  13  13      175.02      175.70     32.57 o 
   4  13  13      617.54      676.76     45.41 o 
   5  13  13       78.38       34.66     31.73 o 
   6  13  13      541.49      502.22     44.68 o 
   7  13  13       65.28        3.24     33.88 o 
   8  13  13      113.59      102.15     43.35 o 
   9  13  13      328.14      394.47     47.23 o 
  10  13  13      346.09      275.37     56.93 o 
  11  13  13      102.05      138.67     57.24 o 
 -10  14  13        7.75      -30.52     47.80 o 
  -9  14  13       42.00       37.45     44.05 o 
  -8  14  13      376.20      372.84     47.25 o 
  -7  14  13      134.35      112.12     40.00 o
[truncated: 150,652 more chars]
